# Supplementary material for: Combination of red blood cell distribution width and body mass index (COR-BMI) predicts in-hospital mortality in patients with different diagnoses?
Source: PLoS One. 2019 Jul 15;14(7):e0219549. doi: 10.1371/journal.pone.0219549 (PMC6629057; doi:10.1371/journal.pone.0219549)
Supplement: S1 File — (XLS) [file pone.0219549.s001.xls]

## Sheet: Database
ID	SEX	AGE_ YEARS	WARDS	TIME_HOSPITAL_DAYS	CURRENT_WEIGHT_kg	USUAL_ WEIGHT_kg	Body Mass Index (kg/m2)	USUAL_ BMI_ (kg/m2)	NUTRITIONAL_ DIAGNOSIS	OUTCOME	COR_BMI	COR_BMI01	COR_BMI02	COR_BMI12	COR_BMI_0_12	RDW (%)
1	FEMALE	69	Internal Medicine	32	74.7	85	28.4636	32.3884	1	DISCHARGE	1	1		1	1	19.1
2	MALE	88	Surgical II	10	74.4	89	26.3605	31.5334	2	DISCHARGE	0	0	0		0	13
3	MALE	49	Surgical II	6	105.2		31.4133		0	DISCHARGE	1	1		1	1	14.1
4	FEMALE	86	Surgical II	16					1	DEATH						14
5	FEMALE	57	Surgical III	14	85	95	34.9277	39.0368	0	DISCHARGE	0	0	0		0	13
6	MALE	71	Internal Medicine	11	75	75	25.6489	25.6489	0	DISCHARGE	0	0	0		0	12
7	MALE	49	Internal Medicine	46	84.1	90	29.6208	31.6988	0	DISCHARGE	0	0	0		0	13
8	FEMALE	78	Surgical II	38	60	60	22.3081	22.3081	2	DISCHARGE	1	1		1	1	13
10	MALE	63	Surgical II	12	55	60	21.4844	23.4375	1	DISCHARGE	1	1		1	1	11
11	FEMALE	54	Internal Medicine	7	60.8	57	24.9836	23.4221	0	DISCHARGE	1	1		1	1	14
12	FEMALE	71	Internal Medicine	14	86.1	79	29.1036	26.7036	0	DISCHARGE	0	0	0		0	12
13	FEMALE	50	Others	56	41.9		15.5785		1	DISCHARGE	2		1	2	1	17
14	MALE	53	Surgical III	7	55.4	56	20.5979	20.8209	0	DISCHARGE	1	1		1	1	16
15	MALE	50	Internal Medicine	73	49.2		17.2263		2	DISCHARGE	2		1	2	1	15
16	MALE	58	Internal Medicine	40	94	98	33.305	34.7222	0	DISCHARGE	0	0	0		0	12.5
17	MALE	63	Surgical II	109	38	75	12.5512	24.7721	2	DEATH	2		1	2	1	13.6
18	MALE	74	Surgical I	16		59		18.2099	0	DISCHARGE						15
19	FEMALE	45	Others	3	60	57	22.0386	20.9366	0	DISCHARGE	1	1		1	1	14
20	MALE	60	Surgical II	6	42.9	52	18.815	22.806	2	DISCHARGE	1	1		1	1	11
21	FEMALE	48	Others	4					1	DISCHARGE						16
24	FEMALE	74	Surgical II	11	46.39	54	20.35	23.6832	2	DISCHARGE	1	1		1	1	14.9
25	FEMALE	78	Internal Medicine	40	63.2	62	25.9698	25.4767	0	DISCHARGE	0	0	0		0	12
26	MALE	45	Surgical II	41	70.29	78	24.3253	26.9896	0	DISCHARGE	1	1		1	1	13.8
27	MALE	48	Internal Medicine	34	71.5	83	26.9111	31.2394	0	DISCHARGE	1	1		1	1	16.8
28	FEMALE	79	Others	8	74	66	32.8889	29.3333	0	DISCHARGE	1	1		1	1	14
29	FEMALE	60	Surgical II	5	64.8	64	27.6817	27.3399	1	DISCHARGE	0	0	0		0	12
30	FEMALE	76	Surgical I	10	68.1	78	32.39	37.0987	1	DISCHARGE	0	0	0		0	11
31	MALE	65	Surgical II	10	75.9	85	29.6484	33.2031	0	DISCHARGE	1	1		1	1	13.5
32	MALE	70	Others	4	62	64	24.2187	25	1	DISCHARGE	1	1		1	1	12
33	FEMALE	51	Others	5	64	58	25.9645	23.5304	0	DISCHARGE	1	1		1	1	14
34	FEMALE	62	Surgical I	6	70	82	24.2215	28.3737	0	DISCHARGE	1	1		1	1	14
35	MALE	53	Internal Medicine	49	89.3	90	30.1852	30.4218	0	DISCHARGE	0	0	0		0	12.7
36	FEMALE	62	Surgical II	7	39.5	59	18.0332	26.9357	2	DISCHARGE	1	1		1	1	12
38	FEMALE	70	Others	10	68	68	25.9107	25.9107	1	DISCHARGE	0	0	0		0	12
39	MALE	84	Others	14	80	90	24.6914	27.7778	2	DISCHARGE	1	1		1	1	13
40	MALE	56	Internal Medicine	15	80	84	32.4557	34.0785	0	DISCHARGE	0	0	0		0	12.5
41	MALE	42	Internal Medicine	3	57.7	64	19.279	21.3839	1	DISCHARGE	1	1		1	1	11.9
42	MALE	60	Internal Medicine	32	79.1	78	22.38	22.0688	1	DISCHARGE	1	1		1	1	13.6
43	FEMALE	60	Internal Medicine	21	110	114	45.2005	46.8442	0	DISCHARGE	1	1		1	1	15
44	FEMALE	73	Internal Medicine	7	51.6	57	20.4106	22.5466	0	DISCHARGE	1	1		1	1	15
45	FEMALE	57	Surgical III	25	60	60			0	DISCHARGE
46	FEMALE	68	Surgical II	9	70	72	26.0262	26.7698	1	DISCHARGE	0	0	0		0	12
47	MALE	74	Surgical I	15	90.7	93	29.9577	30.7174	0	DISCHARGE	1	1		1	1	15
48	FEMALE	61	Internal Medicine	48	76.9	75	31.198	30.4272	0	DISCHARGE	0	0	0		0	13
49	FEMALE	76	Internal Medicine	15		36.2		15.6683	2	DISCHARGE						22.1
50	FEMALE	53	Internal Medicine	115	85	80	31.9922	30.1103	0	DISCHARGE	0	0	0		0	13
51	FEMALE	72	Internal Medicine	7	77	82	29.34	31.2452	1	DEATH	1	1		1	1	18.6
52	FEMALE	54	Internal Medicine	26	74.9	76	31.9962	32.4661	0	DISCHARGE	0	0	0		0	13
53	MALE	84	Internal Medicine	17	100.5	105	39.2578	41.0156	999	DISCHARGE	1	1		1	1	14
54	FEMALE	60	Surgical II	39	35.1	48	14.6098	19.9792	2	DISCHARGE	2		1	2	1	18.6
56	FEMALE	75	Surgical III	42	61	78	23.8281	30.4687	2	DISCHARGE	1	1		1	1	13
57	FEMALE	73	Internal Medicine	6	80.3	80	26.5227	26.4236	0	DISCHARGE	1	1		1	1	13.5
58	MALE	65	Surgical II	16	52.2	55	18.9432	19.9594	1	DISCHARGE	1	1		1	1	13
59	FEMALE	59	Internal Medicine	47	63.8	63.5	25.5568	25.4366	1	DISCHARGE	1	1		1	1	16
60	MALE	64	Others	8	58	58	21.048	21.048	0	DISCHARGE	1	1		1	1	16
61	FEMALE	71	Surgical II	10	74.5		30.2243		2	DISCHARGE	0	0	0		0	13
62	FEMALE	59	Others	7	110	110	40.404	40.404	0	DISCHARGE	1	1		1	1	14
63	FEMALE	58	Surgical III	23	47.9	68	21.8682	31.0446	1	DEATH	1	1		1	1	13
64	FEMALE	65	Others	4	70	70	29.5159	29.5159	0	DISCHARGE	1	1		1	1	14
65	FEMALE	71	Surgical II	10	40.5	46	18	20.4444	2	DISCHARGE	1	1		1	1	11
66	FEMALE	60	Internal Medicine	13	73.2	77	28.5937	30.0781	0	DISCHARGE	0	0	0		0	13
68	FEMALE	58	Surgical II	3	82	82	32.4354	32.4354	0	DISCHARGE	0	0	0		0	13
69	FEMALE	44	Internal Medicine	33	40	55	16.6493	22.8928	2	DISCHARGE	2		1	2	1	14
70	MALE	39	Others	12					1	DISCHARGE						16
71	FEMALE	47	Others	14	81.7	78	36.3111	34.6667	1	DISCHARGE	1	1		1	1	14
72	FEMALE	77	Surgical I	3					2	DISCHARGE						12
74	MALE	58	Internal Medicine	10	66.5	72	25.0292	27.0993	0	DISCHARGE	0	0	0		0	12.7
75	MALE	50	Internal Medicine	119	90	103	32.2708	36.9321	1	DEATH	1	1		1	1	16
76	FEMALE	46	Internal Medicine	20	56.5	63	24.4546	27.268	0	DISCHARGE	1	1		1	1	16
77	FEMALE	61	Surgical II	5	74.5	94	29.1016	36.7187	1	DISCHARGE	0	0	0		0	13
78	MALE	63	Surgical III	2	56	59	20.0796	21.1553	2	DISCHARGE	1	1		1	1	12
79	MALE	64	Surgical III	18	82	80	28.3737	27.6817	0	DISCHARGE	0	0	0		0	12
80	MALE	38	Others	29	52	70	23.1111	31.1111	1	DISCHARGE	1	1		1	1	15
81	FEMALE	47	Surgical I	17	65	69	25.3906	26.9531	1	DISCHARGE	1	1		1	1	13.9
82	MALE	57	Surgical I	50	62	72	21.4533	24.9135	1	DISCHARGE	1	1		1	1	16
83	MALE	55	Surgical I	6	49	49	17.9982	17.9982	1	DISCHARGE	2		1	2	1	17
84	MALE	76	Internal Medicine	22	54	58	18.6851	20.0692	1	DISCHARGE	1	1		1	1	14
85	FEMALE	76	Internal Medicine	5	65	68	27.4077	28.6726	0	DISCHARGE
86	FEMALE	52	Surgical II	6	33.45	50	14.2894	21.3593	2	DISCHARGE	2		1	2	1	13.7
87	MALE	36	Internal Medicine	11	72	72	22.2222	22.2222	1	DISCHARGE	1	1		1	1	11
88	FEMALE	54	Internal Medicine	37	58.5	64	22.2908	24.3865	1	DISCHARGE	1	1		1	1	12
89	MALE	84	Others	5	84	84	29.0657	29.0657	0	DISCHARGE	0	0	0		0	13
90	FEMALE	54	Others	11		48		21.3333	2	DISCHARGE						17
92	MALE	49	Others	16	45	54	16.3304	19.5965	2	DISCHARGE	2		1	2	1	15
93	FEMALE	63	Surgical III	33	79.1	82	32.5033	33.6949	1	DISCHARGE	0	0	0		0	12
94	FEMALE	61	Internal Medicine	8	56.1	56	21.3763	21.3382	0	DISCHARGE	1	1		1	1	13.5
95	FEMALE	48	Internal Medicine	7	63.1	69	22.0931	24.1588	2	DISCHARGE	1	1		1	1	18.4
96	FEMALE	75	Surgical II	3	63.4	63	23.7167	23.567	0	DISCHARGE
97	MALE	56	Surgical III	4	57.4	57	19.63	19.4932	0	DISCHARGE	1	1		1	1	12
98	MALE	58	Internal Medicine	10	65	69	23.03	24.4473	1	DISCHARGE	1	1		1	1	13
99	FEMALE	39	Internal Medicine	13	68.9	68	29.4331	29.0487	0	DISCHARGE	0	0	0		0	13
100	FEMALE	37	Internal Medicine	40	80	80	29.0318	29.0318	0	DISCHARGE	1	1		1	1	14
101	MALE	55	Others	6	89	89	26.2878	26.2878	0	DISCHARGE	0	0	0		0	13
102	MALE	36	Surgical III	13	64.8	74	21.4031	24.4418	1	DISCHARGE	1	1		1	1	12
103	MALE	44	Surgical II	1	109.2	113	34.8559	36.0688	0	DISCHARGE	1	1		1	1	13.5
104	FEMALE	75	Internal Medicine	6	89.3	80	37.1696	33.2986	0	DISCHARGE	1	1		1	1	14.2
105	MALE	84	Surgical III	7	78	73	26.0617	24.3911	1	DISCHARGE	0	0	0		0	13
106	FEMALE	70	Internal Medicine	13	64	67	27.3399	28.6215	0	DISCHARGE	1	1		1	1	21.9
107	MALE	37	Surgical I	17	80	84	27.0416	28.3937	1	DISCHARGE	0	0	0		0	12
108	MALE	61	Surgical II	1	79.3	86	25.8939	28.0816	1	DISCHARGE	0	0	0		0	13
109	FEMALE	61	Surgical II	16	83.4	84	33.4081	33.6485	1	DISCHARGE	1	1		1	1	13.5
110	FEMALE	83	Others	12	42	48	17.4818	19.9792	2	DISCHARGE	2		1	2	1	14
111	MALE	35	Surgical I	10	93	93	31.8047	31.8047	0	DISCHARGE	0	0	0		0	12
112	FEMALE	52	Internal Medicine	18	78.9	92	32.4211	37.8041	0	DISCHARGE	1	1		1	1	14
113	FEMALE	76	Internal Medicine	16	30.5	45	14.5065	21.4031	2	DISCHARGE	2		1	2	1	13.4
114	FEMALE	37	Others	12	102	105	35.2941	36.3322	1	DISCHARGE	1	1		1	1	15.1
115	FEMALE	70	Surgical III	4	68.5	66	25.1607	24.2424	2	DISCHARGE	0	0	0		0	11
116	FEMALE	55	Surgical II	20	45.15	43	16.584	15.7943	1	DISCHARGE	2		1	2	1	15
117	MALE	28	Surgical I	2	74	74	26.8544	26.8544	0	DISCHARGE
118	FEMALE	74	Surgical III	26	50	60	20.0288	24.0346	0	DISCHARGE	1	1		1	1	14
119	MALE	71	Surgical III	23	73	70	22.2826	21.3669	0	DISCHARGE	1	1		1	1	15.8
120	FEMALE	62	Internal Medicine	11	62.7	74	24.1889	28.5483	0	DISCHARGE	1	1		1	1	11
121	FEMALE	58	Internal Medicine	25		78		27.968	1	DISCHARGE						14.9
122	FEMALE	80	Others	2	44	78	19.8189	35.1336	2	DISCHARGE	1	1		1	1	13
124	FEMALE	72	Internal Medicine	11	56.5	53	25.7944	24.1965	0	DISCHARGE	1	1		1	1	13.9
125	FEMALE	68	Internal Medicine	8	74.2	74	32.9778	32.8889	0	DISCHARGE	1	1		1	1	16.1
126	FEMALE	52	Internal Medicine	14	82.6	87	32.2656	33.9844	0	DISCHARGE
127	FEMALE	83	Internal Medicine	15	95	95	39.5421	39.5421	999	DISCHARGE	1	1		1	1	17
128	FEMALE	59	Surgical II	2	80.25	79	38.1688	37.5743	0	DISCHARGE	0	0	0		0	13
129	FEMALE	51	Internal Medicine	6	43.4		18.6617		1	DISCHARGE	1	1		1	1	26.2
130	FEMALE	59	Others	2	98	98	34.7222	34.7222	0	DISCHARGE	0	0	0		0	12
131	FEMALE	60	Others	18	40	49	16.6493	20.3954	1	DISCHARGE	2		1	2	1	14.8
132	MALE	75	Surgical III	4	65.9	70	20.5674	21.847	1	DISCHARGE	1	1		1	1	13
133	MALE	68	Others	3					1	DISCHARGE						12
134	MALE	60	Internal Medicine	26	109	113	34.4022	35.6647	0	DISCHARGE	0	0	0		0	13
135	FEMALE	54	Surgical III	26	88	95	31.1791	33.6593	0	DISCHARGE	0	0	0		0	12
136	MALE	35	Surgical I	30					1	DISCHARGE						13
137	MALE	74	Surgical II	9	58	66	18.9388	21.551	2	DISCHARGE	1	1		1	1	14
139	FEMALE	35	Internal Medicine	23	44.9	47	18.2157	19.0677	1	DISCHARGE	2		1	2	1	17
140	MALE	56	Internal Medicine	4	89.7	90	30.3204	30.4218	0	DISCHARGE	0	0	0		0	12
141	FEMALE	63	Surgical II	3	61	113	22.4059	41.506	2	DISCHARGE	1	1		1	1	12
142	FEMALE	55	Internal Medicine	7	47.7	55	22.0741	25.4524	1	DISCHARGE	1	1		1	1	14
143	FEMALE	58	Internal Medicine	49	63.5	65	27.1263	27.7671	0	DISCHARGE	1	1		1	1	15
144	MALE	54	Others	1	72	78	22.9819	24.8971	0	DISCHARGE	1	1		1	1	13
146	MALE	36	Internal Medicine	47	71	102	18.8649	27.1017	2	DISCHARGE	1	1		1	1	19
147	MALE	57	Internal Medicine	23	68.8	78	25.58	29.0006	1	DISCHARGE	0	0	0		0	13
148	FEMALE	60	Surgical II	49	61	64	22.1367	23.2254	1	DISCHARGE	1	1		1	1	15
149	MALE	34	Surgical I	35	83	83	27.102	27.102	0	DISCHARGE	0	0	0		0	12
150	MALE	45	Internal Medicine	64	74	83	28.5483	32.0204	1	DISCHARGE	1	1		1	1	13.2
151	MALE	61	Surgical III	17	54.7	54	20.5879	20.3244	1	DISCHARGE	1	1		1	1	12
152	MALE	68	Surgical II	13	58	76	18.1018	23.7196	0	DISCHARGE	1	1		1	1	12
153	MALE	61	Internal Medicine	68	83.1	103	29.7967	36.9321	1	DEATH	1	1		1	1	14.8
154	FEMALE	62	Surgical I	11	33		13.7357		2	DISCHARGE	1	1		1	1	11
156	MALE	54	Internal Medicine	15	39	45	15.2344	17.5781	2	DISCHARGE	2		1	2	1	14
157	FEMALE	85	Others	30	67		29.7778		2	DISCHARGE	1	1		1	1	14
158	MALE	70	Surgical III	5	50	50	16.3265	16.3265	0	DISCHARGE
159	FEMALE	57	Surgical I	12	68	68	30.2222	30.2222	0	DISCHARGE	0	0	0		0	13
160	FEMALE	57	Internal Medicine	26	61.4	57	25.8897	24.0344	0	DISCHARGE	0	0	0		0	12
161	MALE	45	Others	21	59	75	19.9432	25.3515	2	DISCHARGE	1	1		1	1	12
162	FEMALE	48	Surgical III	9	45	61	17.5781	23.8281	2	DISCHARGE	2		1	2	1	17
163	FEMALE	78	Internal Medicine	123					2	DISCHARGE						17
164	MALE	71	Surgical II	5	78	80	26.3656	27.0416	0	DISCHARGE
166	MALE	63	Surgical III	9	98	100	34.3125	35.0128	0	DISCHARGE	0	0	0		0	11.5
167	FEMALE	66	Others	3	60	69	22.0386	25.3444	1	DISCHARGE	1	1		1	1	12
168	FEMALE	64	Others	6	73	73	25.8645	25.8645	0	DISCHARGE	0	0	0		0	13
169	FEMALE	64	Others	5	68	68	26.5625	26.5625	0	DISCHARGE	0	0	0		0	12.9
170	FEMALE	77	Internal Medicine	9	58.5	61.5	21.7504	22.8659	1	DEATH	1	1		1	1	12.8
171	FEMALE	56	Surgical III	2	80	75	31.6443	29.6665	0	DISCHARGE	0	0	0		0	11
172	FEMALE	83	Others	5	51.5	51.5	26.2755	26.2755	0	DISCHARGE	0	0	0		0	11
173	MALE	63	Surgical I	7	98.5	97	32.9112	32.41	0	DISCHARGE	0	0	0		0	13
174	FEMALE	77	Surgical III	15	50	50	23.7812	23.7812	0	DISCHARGE	1	1		1	1	14
175	FEMALE	48	Surgical II	16	61	61	25.721	25.721	1	DISCHARGE	1	1		1	1	20
176	FEMALE	47	Surgical II	6	65	65	28.8889	28.8889	0	DISCHARGE
177	FEMALE	43	Others	12	90	117	34.7209	45.1371	1	DISCHARGE	1	1		1	1	16
178	MALE	36	Others	29	74.2	75	25.3753	25.6489	0	DISCHARGE	0	0	0		0	12.5
179	MALE	55	Others	12	90	90	32.2708	32.2708	0	DISCHARGE	0	0	0		0	12
180	FEMALE	54	Surgical II	21	72	72	32	32	0	DISCHARGE	0	0	0		0	13
181	FEMALE	92	Others	10	37	37	14.4531	14.4531	2	DISCHARGE	1	1		1	1	13
182	MALE	41	Internal Medicine	17	42	55	16.2031	21.2183	2	DISCHARGE	1	1		1	1	12
183	FEMALE	54	Internal Medicine	5	43.1	50	16.2219	18.8189	1	DISCHARGE	1	1		1	1	12.8
184	FEMALE	52	Others	5		68		30.2222	1	DISCHARGE						13
185	MALE	52	Others	26	94	104	31.0477	34.3506	0	DISCHARGE	0	0	0		0	13
186	MALE	56	Internal Medicine	12	67.9	82	21.6732	26.1738	1	DISCHARGE	1	1		1	1	14
187	FEMALE	56	Others	1		60		23.4375	1	DISCHARGE						11
188	MALE	59	Internal Medicine	63	58.3	72	20.6562	25.5102	1	DISCHARGE	1	1		1	1	14.6
189	MALE	48	Internal Medicine	8	111	99	42.8224	38.193	0	DISCHARGE	0	0	0		0	12.9
190	MALE	43	Others	23	85	85	27.7551	27.7551	1	DISCHARGE	0	0	0		0	12.6
191	MALE	55	Others	4	112	112	36.157	36.157	0	DISCHARGE	0	0	0		0	12
192	FEMALE	68	Others	6	78	80	30.4687	31.25	1	DISCHARGE	0	0	0		0	12.9
193	MALE	65	Internal Medicine	15	55.2	57	19.5578	20.1956	1	DISCHARGE	1	1		1	1	12.9
194	MALE	53	Internal Medicine	17	38.2	53	13.5346	18.7783	2	DISCHARGE	2		1	2	1	13.3
195	MALE	84	Surgical III	9	48	54	21.3333	24	2	DISCHARGE	1	1		1	1	13
197	FEMALE	67	Others	9		46		23.4694	1	DISCHARGE						12
198	MALE	51	Internal Medicine	47	102.3	128	31.9278	39.9488	1	DISCHARGE	1	1		1	1	17
199	FEMALE	78	Surgical II	3	54.4	68	22.6431	28.3039	2	DISCHARGE
200	FEMALE	71	Internal Medicine	9	80	80	32.8731	32.8731	0	DISCHARGE	1	1		1	1	14.6
201	MALE	49	Internal Medicine	7	61.5	65	21.2803	22.4913	1	DISCHARGE	1	1		1	1	15.1
202	MALE	24	Surgical I	9	52	52	19.1001	19.1001	0	DISCHARGE	1	1		1	1	12
203	MALE	26	Others	28	60.4	68	22.1855	24.977	1	ADMINISTRATIVA	1	1		1	1	14
204	MALE	81	Surgical III	17	78	78	24.0473	24.0473	0	DISCHARGE	1	1		1	1	13.4
205	MALE	50	Others	12		70		24.2215	2	DISCHARGE						13
207	MALE	72	Internal Medicine	83	80.9	85	25.5334	26.8274	1	DISCHARGE	1	1		1	1	15
208	FEMALE	71	Surgical II	4	56	56	26.635	26.635	0	DISCHARGE	0	0	0		0	13
209	MALE	64	Surgical II	43	96	96	31.3469	31.3469	2	DEATH	1	1		1	1	24
210	FEMALE	58	Internal Medicine	13	52.9	56	22.8965	24.2382	0	DISCHARGE	1	1		1	1	13.2
212	FEMALE	57	Others	5		78		34.6667	1	DEATH						20
213	FEMALE	42	Others	7	87	87	31.1951	31.1951	0	DISCHARGE	0	0	0		0	12
214	FEMALE	60	Others	3	53.5	58	22.2685	24.1415	1	DISCHARGE	1	1		1	1	12.6
215	MALE	83	Surgical III	48	100	100	36.7309	36.7309	0	DISCHARGE	1	1		1	1	13.3
216	FEMALE	76	Others	12	80	80	32.8731	32.8731	0	DISCHARGE	1	1		1	1	14
217	MALE	65	Others	3	75	75	27.5482	27.5482	0	DISCHARGE	0	0	0		0	12
218	MALE	62	Surgical III	43	61	61	20.6193	20.6193	1	DISCHARGE	1	1		1	1	13
219	FEMALE	54	Surgical I	19	54	58	23.3726	25.1039	1	DISCHARGE	1	1		1	1	13
220	MALE	76	Internal Medicine	9	67.5	80	22.2949	26.4236	1	DISCHARGE	1	1		1	1	14.4
221	MALE	53	Others	10	76	87	27.9155	31.9559	1	DISCHARGE	0	0	0		0	12
222	FEMALE	54	Others	11	78.5	78.5	27.1626	27.1626	0	DISCHARGE	1	1		1	1	17
223	MALE	82	Others	11	67	67	23.1834	23.1834	1	DEATH	1	1		1	1	11
224	MALE	66	Others	7	45.2	50	19.5637	21.6413	1	DISCHARGE	1	1		1	1	15.5
225	FEMALE	52	Others	1	76	76	26.2976	26.2976	0	DISCHARGE	0	0	0		0	13
226	FEMALE	33	Surgical II	2	66	69	22.0522	23.0546	0	DISCHARGE	1	1		1	1	13.1
228	MALE	42	Internal Medicine	5	82	82	24.7555	24.7555	0	DISCHARGE	1	1		1	1	12
229	MALE	56	Others	4	72	72	24.9135	24.9135	0	DISCHARGE	1	1		1	1	13.1
231	FEMALE	82	Surgical II	25	38	40	16.8889	17.7778	2	DISCHARGE	1	1		1	1	13
232	FEMALE	41	Surgical II	13	53.5	48	23.7778	21.3333	0	DISCHARGE	1	1		1	1	13
233	FEMALE	84	Internal Medicine	23	63	63	30.8084	30.8084	0	DISCHARGE	0	0	0		0	12.6
234	MALE	63	Surgical II	3	75.7	75	27.8053	27.5482	0	DISCHARGE	0	0	0		0	11.9
235	MALE	33	Surgical I	3	85	85	29.4118	29.4118	0	DISCHARGE	0	0	0		0	13
236	MALE	47	Others	72		64		25	2	DISCHARGE						12
237	MALE	49	Internal Medicine	31	60.7	65	21.0035	22.4913	2	DISCHARGE	1	1		1	1	13.9
238	FEMALE	63	Internal Medicine	6	86.5	65	31.3906	23.5883	0	DISCHARGE	1	1		1	1	17
241	MALE	60	Surgical III	1	40	52	14.6924	19.1001	2	DISCHARGE	2		1	2	1	21.3
242	FEMALE	50	Others	3	75	75	29.2969	29.2969	0	DISCHARGE	0	0	0		0	13
243	MALE	51	Others	10	52.4	68	19.9665	25.9107	2	DISCHARGE	1	1		1	1	13
244	FEMALE	64	Internal Medicine	12	52.2	52.8	19.8903	20.1189	1	DISCHARGE	1	1		1	1	12
245	MALE	53	Others	5	82	92	25.8806	29.0367	1	DISCHARGE	1	1		1	1	14
246	FEMALE	42	Internal Medicine	75	54.6	57	24.5935	25.6745	1	DISCHARGE	1	1		1	1	15
248	FEMALE	78	Internal Medicine	13	55.9	53	26.2244	24.864	0	DISCHARGE	1	1		1	1	15.5
249	MALE	60	Others	3	65	65	26.0375	26.0375	0	DISCHARGE	0	0	0		0	11
250	FEMALE	55	Surgical III	37	67	67	24.6097	24.6097	1	DISCHARGE	1	1		1	1	14
251	FEMALE	50	Internal Medicine	14	57.6	60	23.6686	24.6548	0	DISCHARGE	1	1		1	1	11
252	MALE	71	Internal Medicine	28	91	85	29.7143	27.7551	0	DISCHARGE	1	1		1	1	15
253	MALE	54	Surgical II	8	55.5	59	21.6797	23.0469	0	DISCHARGE	1	1		1	1	13
254	MALE	56	Others	1	68	66	23.5294	22.8374	0	DISCHARGE	1	1		1	1	13.5
255	MALE	47	Others	7		77		19.25	2	DISCHARGE						14
256	MALE	68	Surgical II	97		71		21.4346	2	DISCHARGE						16.3
258	FEMALE	91	Surgical III	18	63		26.9127		1	DEATH	0	0	0		0	13
259	FEMALE	82	Surgical II	4	70.4	70	25.8586	25.7117	0	DISCHARGE	0	0	0		0	12
261	MALE	59	Others	3	74.5	79.8	28.3874	30.407	1	DISCHARGE	1	1		1	1	17.1
262	MALE	66	Surgical III	11	75	112	25.9516	38.7543	1	DISCHARGE	0	0	0		0	12
263	MALE	68	Others	5	87	87	29.4078	29.4078	0	DISCHARGE	0	0	0		0	12
264	FEMALE	73	Internal Medicine	4	74.4	78	30.572	32.0513	0	DISCHARGE	0	0	0		0	12.9
265	MALE	63	Internal Medicine	21	72	76	22.7244	23.9869	2	DISCHARGE	1	1		1	1	13
266	FEMALE	58	Surgical II	6	59.3	59	26.3556	26.2222	0	DISCHARGE	1	1		1	1	13.2
267	MALE	52	Others	9	74	90	25.9095	31.5115	1	DISCHARGE	1	1		1	1	14.1
268	FEMALE	36	Internal Medicine	9	69.9	65	26.9666	25.0762	0	DISCHARGE	0	0	0		0	12
269	MALE	72	Surgical II	8	78	85	25.4694	27.7551	2	DISCHARGE	0	0	0		0	12
270	FEMALE	56	Others	2	84.6	108	33.0469	42.1875	1	DISCHARGE	1	1		1	1	13.7
271	FEMALE	73	Surgical II	16	34.05	51	15.9739	23.9257	2	DISCHARGE	2		1	2	1	15
272	MALE	54	Internal Medicine	56	60.1	72	22.3453	26.7698	1	DISCHARGE	1	1		1	1	13.1
273	FEMALE	54	Surgical I	20	77	78	33.3276	33.7604	0	DISCHARGE	1	1		1	1	14
274	FEMALE	69	Surgical II	3	47.3	50	19.9443	21.0828	1	DISCHARGE	1	1		1	1	16
276	MALE	60	Surgical II	4	83.8	100	29.691	35.4308	0	DISCHARGE	0	0	0		0	11
278	FEMALE	41	Surgical II	6	74	74	32.4547	32.4547	1	DISCHARGE	1	1		1	1	16
279	MALE	85	Surgical III	7	65.6	80	20.7045	25.2493	1	DISCHARGE	1	1		1	1	15
280	FEMALE	76	Internal Medicine	12	55.3	58	24.2533	25.4375	1	DISCHARGE	1	1		1	1	27
281	FEMALE	59	Surgical II	6	58.5	58	25.6568	25.4375	0	DISCHARGE	0	0	0		0	12
282	MALE	58	Internal Medicine	22	75.3	73	27.9967	27.1416	0	DISCHARGE	1	1		1	1	20
283	MALE	46	Surgical I	15	100	95	34.6021	32.872	0	DISCHARGE	1	1		1	1	14.1
284	FEMALE	85	Others	9	50	55	22.2222	24.4444	2	DISCHARGE	1	1		1	1	19
285	MALE	63	Surgical III	5	67	69	19.3664	19.9445	1	DISCHARGE	1	1		1	1	13
286	FEMALE	67	Internal Medicine	10	62.7	64	27.8667	28.4444	0	DISCHARGE	0	0	0		0	12
287	MALE	48	Internal Medicine	23	76.2	83	23.5185	25.6173	1	DISCHARGE	1	1		1	1	14
288	FEMALE	43	Surgical II	12	85	70	29.4118	24.2215	0	DISCHARGE	0	0	0		0	13
289	FEMALE	37	Surgical II	5	192	198	68.0272	70.1531	0	DISCHARGE	1	1		1	1	27
290	MALE	75	Internal Medicine	6	63.4	68	25.0781	26.8977	1	DISCHARGE	0	0	0		0	13
291	MALE	29	Surgical I	32	60	65	20.2812	21.9713	1	DISCHARGE	1	1		1	1	11
292	MALE	52	Surgical II	20	79	84	23.0825	24.5435	1	DISCHARGE	1	1		1	1	11
293	FEMALE	80	Internal Medicine	5	80.1	90	30.5213	34.2936	1	DISCHARGE
295	MALE	30	Surgical II	4	79.8	79.8	23.0663	23.0663	1	DISCHARGE	1	1		1	1	12
296	FEMALE	70	Surgical I	44	50	60	22.2222	26.6667	2	DISCHARGE	1	1		1	1	11
297	MALE	68	Surgical III	16	51	66	17.8565	23.1084	2	DISCHARGE	1	1		1	1	13
298	FEMALE	53	Surgical II	2	90.9	92	34.6365	35.0556	0	DISCHARGE	0	0	0		0	12
299	FEMALE	73	Surgical II	49	63.4		26.733		2	DISCHARGE	0	0	0		0	12
300	MALE	52	Surgical I	21	50	50	19.5312	19.5312	1	DISCHARGE	1	1		1	1	12
301	MALE	35	Others	5		70		24.2215	1	DISCHARGE						13
302	FEMALE	78	Others	17	50	50	22.2222	22.2222	2	DEATH	1	1		1	1	14
303	FEMALE	67	Others	27	54	54	25.3331	25.3331	0	DISCHARGE	0	0	0		0	12.3
304	MALE	57	Internal Medicine	22	62.2	58	22.3027	20.7967	0	DISCHARGE	1	1		1	1	13.6
305	FEMALE	82	Internal Medicine	21	70	78	26.3465	29.3575	1	DISCHARGE	0	0	0		0	11
306	FEMALE	57	Others	14	90	90	33.8741	33.8741	0	DISCHARGE	0	0	0		0	13
307	MALE	43	Surgical II	19	100.8	95	33.2937	31.378	1	DISCHARGE	0	0	0		0	13
308	MALE	33	Surgical II	5	119.9	120	33.5657	33.5937	0	DISCHARGE	0	0	0		0	12
309	FEMALE	89	Surgical I	13	66.5	70	25.9766	27.3437	1	DISCHARGE	1	1		1	1	14
310	MALE	75	Surgical II	14	54	54	19.3625	19.3625	2	DISCHARGE	1	1		1	1	12
311	MALE	40	Internal Medicine	54	58.6	55	23.4738	22.0317	0	DISCHARGE	1	1		1	1	16.4
312	FEMALE	65	Internal Medicine	6	87	86	32.7449	32.3685	0	DISCHARGE	0	0	0		0	13
313	MALE	59	Others	5	45	45	17.7999	17.7999	888	DISCHARGE	1	1		1	1	13
314	MALE	64	Others	5	86.7	87	30	30.1038	1	DISCHARGE	1	1		1	1	14.1
315	MALE	53	Surgical III	4	58	57.9	26.4792	26.4335	0	DISCHARGE	1	1		1	1	16
317	MALE	51	Others	8	58	60	19.1571	19.8177	1	ADMINISTRATIVA	1	1		1	1	13
318	MALE	66	Others	6	92	98	30.7394	32.7442	1	DISCHARGE	0	0	0		0	13
319	FEMALE	75	Internal Medicine	70	55	62	25.1096	28.3053	0	DISCHARGE	1	1		1	1	14
320	MALE	61	Surgical III	23	85.5	85	31.7891	31.6032	1	DISCHARGE	0	0	0		0	13
321	FEMALE	49	Surgical II	2	83	86	37.3857	38.737	0	DISCHARGE	0	0	0		0	12
322	MALE	36	Others	14	78	83	24.0741	25.6173	0	DISCHARGE	1	1		1	1	12
324	MALE	85	Others	4	62	66	20.9573	22.3094	2	DISCHARGE	1	1		1	1	12
325	FEMALE	88	Surgical II	18	47.5	60	18.5547	23.4375	2	DEATH	1	1		1	1	15
326	FEMALE	48	Internal Medicine	9	76	73	32.0459	30.7809	0	DISCHARGE	0	0	0		0	13
327	MALE	52	Surgical III	11	67.7	72	23.7037	25.2092	1	DISCHARGE	1	1		1	1	13
328	MALE	74	Surgical II	1	57.6	70	19.9308	24.2215	1	DISCHARGE	1	1		1	1	15
329	FEMALE	66	Surgical III	34	60	60	28.5375	28.5375	1	DISCHARGE	1	1		1	1	15
330	MALE	44	Surgical II	5	110		33.9506		0	DISCHARGE	0	0	0		0	13
332	MALE	88	Surgical II	3	64	64	28.4444	28.4444	1	DISCHARGE	0	0	0		0	12
333	MALE	37	Surgical I	9	76	86	26.6097	30.111	0	DISCHARGE	0	0	0		0	12
334	MALE	64	Surgical III	3	64	58	22.9481	20.7967	2	DISCHARGE
335	MALE	80	Internal Medicine	10	64.5	92	22.3183	31.8339	2	DEATH	1	1		1	1	20
336	MALE	58	Internal Medicine	7	85.5	88	29.2398	30.0947	0	DISCHARGE	0	0	0		0	12.6
337	MALE	88	Surgical II	8					2	DISCHARGE						13
338	FEMALE	54	Surgical II	3	102.7	102.5	40.1172	40.0391	0	DISCHARGE	0	0	0		0	12.7
339	FEMALE	76	Surgical II	11	64		28.4444		0	DISCHARGE	1	1		1	1	15
340	MALE	50	Surgical III	22	80	80	26.1224	26.1224	0	DISCHARGE	0	0	0		0	13
341	MALE	62	Surgical II	5					2	DISCHARGE						16
342	FEMALE	61	Others	8	44	48	17.6254	19.2277	0	DISCHARGE	1	1		1	1	12
343	MALE	64	Surgical II	14	75	75	27.5482	27.5482	0	DISCHARGE	1	1		1	1	14
344	MALE	37	Surgical II	4	143.2	145	46.2293	46.8104	0	DISCHARGE
345	FEMALE	72	Surgical I	8	53	57	20.7031	22.2656	1	DISCHARGE	1	1		1	1	15
346	MALE	65	Internal Medicine	91	64	80	23.5078	29.3848	1	DISCHARGE	1	1		1	1	15
347	MALE	71	Surgical II	8	53.1	53	21.0039	20.9644	1	DISCHARGE	1	1		1	1	12.4
350	FEMALE	49	Others	15	47.2		16.7234		888	DISCHARGE	1	1		1	1	13
351	MALE	77	Surgical III	12	90.3	96	26.3842	28.0497	0	DISCHARGE	1	1		1	1	15
352	FEMALE	77	Others	7	83	83	32.4219	32.4219	1	DISCHARGE	0	0	0		0	12.3
353	MALE	79	Internal Medicine	8	92	124	28.3951	38.2716	0	DISCHARGE	1	1		1	1	17
354	MALE	60	Others	5	53	56			1	DISCHARGE						14.6
355	MALE	71	Surgical I	3	74	74	25.0135	25.0135	0	DISCHARGE	0	0	0		0	12
356	MALE	75	Surgical II	10	60	60	20.7612	20.7612	2	DISCHARGE	1	1		1	1	12
357	FEMALE	74	Others	23	75		25.6489		1	DISCHARGE	1	1		1	1	14
359	MALE	55	Others	9	72	72	25.8166	25.8166	0	DISCHARGE	0	0	0		0	12
361	MALE	55	Others	6	70	74	24.5089	25.9095	0	DISCHARGE	1	1		1	1	13
362	FEMALE	70	Internal Medicine	21	51.7	48	23.9252	22.213	1	DISCHARGE	1	1		1	1	14.6
363	MALE	60	Surgical II	8	56.6	56	21.303	21.0772	1	DISCHARGE
364	FEMALE	47	Internal Medicine	16	63	63	28.7619	28.7619	0	DISCHARGE	0	0	0		0	11
365	MALE	78	Surgical II	4	57.1	75.5	21.7574	28.7685	2	DISCHARGE	1	1		1	1	13
366	FEMALE	64	Others	12	50	55	22.5215	24.7737	2	DISCHARGE	1	1		1	1	14
367	FEMALE	28	Surgical I	5	105	98	39.0393	36.4366	999	DISCHARGE	1	1		1	1	14
368	MALE	83	Surgical I	12					2	DISCHARGE						13
369	MALE	53	Internal Medicine	17	58.5	70	20.0062	23.939	1	DISCHARGE	1	1		1	1	14
371	FEMALE	66	Surgical II	9	55	75	20.9572	28.578	1	DISCHARGE	1	1		1	1	18
373	MALE	72	Surgical I	19	72	76	26.4463	27.9155	1	DISCHARGE	0	0	0		0	12
374	FEMALE	64	Others	2	72	74	29.5858	30.4076	0	DISCHARGE	0	0	0		0	13
375	MALE	50	Surgical II	13	55.4	62	20.3489	22.7732	0	DISCHARGE	1	1		1	1	12
376	FEMALE	54	Surgical I	13	60	60	24.0346	24.0346	0	DISCHARGE
377	MALE	70	Surgical II	29	75.2	86	28.6542	32.7694	1	DISCHARGE	1	1		1	1	17.1
378	MALE	38	Internal Medicine	50	55.6	65	19.4671	22.7583	1	DISCHARGE	1	1		1	1	19.4
379	MALE	63	Surgical III	5	87	86	29.4078	29.0698	0	DISCHARGE	0	0	0		0	13
380	MALE	46	Others	29	78	86	26.9896	29.7578	0	DISCHARGE	0	0	0		0	12
381	MALE	65	Internal Medicine	32	70	74.5	22.5981	24.0509	888	DISCHARGE	1	1		1	1	13
382	FEMALE	58	Surgical I	35	47.2		17.9851		1	DISCHARGE	1	1		1	1	12
384	FEMALE	40	Surgical II	6	86	93	36.738	39.7283	0	DISCHARGE	0	0	0		0	13
385	MALE	89	Internal Medicine	8	65	68	25.3906	26.5625	1	DISCHARGE	1	1		1	1	14.6
386	MALE	56	Internal Medicine	24	88	92	28.7347	30.0408	1	DEATH	1	1		1	1	15
387	MALE	58	Surgical II	6	56	59	19.3772	20.4152	1	DISCHARGE	1	1		1	1	12
388	MALE	85	Internal Medicine	58	81.6	80	25.1852	24.6914	1	DEATH	0	0	0		0	13
389	FEMALE	90	Surgical II	45	42	56	18.6667	24.8889	2	DISCHARGE	1	1		1	1	14
390	MALE	82	Others	21	50	60	18.8189	22.5827	2	DISCHARGE	1	1		1	1	14
391	FEMALE	52	Surgical II	37	95.5	95	33.8365	33.6593	0	DISCHARGE	1	1		1	1	15.3
392	MALE	43	Internal Medicine	38	77.7	84	28.5399	30.854	0	DISCHARGE	0	0	0		0	12.1
393	FEMALE	69	Others	13	70	72	24.2215	24.9135	1	DISCHARGE
394	FEMALE	43	Internal Medicine	17	71.9	73	26.4096	26.8136	0	DISCHARGE	1	1		1	1	17.6
395	MALE	53	Internal Medicine	13	107.7	112	37.2664	38.7543	0	DISCHARGE	0	0	0		0	12
396	FEMALE	48	Internal Medicine	6	91.4	96	35.7031	37.5	1	DISCHARGE	0	0	0		0	12
397	FEMALE	73	Others	7	53	56	23.5556	24.8889	1	DISCHARGE
398	FEMALE	36	Internal Medicine	40	77	80	27.6095	28.6851	0	DISCHARGE	1	1		1	1	16
399	MALE	30	Surgical II	23	128.7	145	41.5483	46.8104	0	DISCHARGE	0	0	0		0	13
400	MALE	74	Surgical II	16	62.9	67	21.7647	23.1834	2	DISCHARGE	1	1		1	1	13
401	FEMALE	49	Internal Medicine	2	71.8	77	30.2749	32.4675	0	DISCHARGE	1	1		1	1	15.4
402	FEMALE	65	Others	5	68	58	27.5873	23.5304	0	DISCHARGE	0	0	0		0	12
403	MALE	36	Surgical II	2	92	92	30.7394	30.7394	0	DISCHARGE	0	0	0		0	12
404	MALE	55	Surgical II	2	51.5	63	18.4661	22.5896	2	DISCHARGE	1	1		1	1	12
405	MALE	72	Internal Medicine	5	64.2	67	20.7257	21.6296	0	DISCHARGE	1	1		1	1	12.8
406	MALE	57	Surgical I	16	70	84	23.6614	28.3937	1	DISCHARGE	1	1		1	1	11
407	MALE	86	Others	2	64	64	20.898	20.898	1	DEATH	1	1		1	1	11
408	MALE	62	Internal Medicine	7	54.8	52	21.4062	20.3125	0	DISCHARGE	1	1		1	1	12
409	FEMALE	36	Internal Medicine	13	95	70	35.756	26.3465	1	DISCHARGE	1	1		1	1	17
410	FEMALE	76	Surgical III	14	53	53	21.7784	21.7784	1	DISCHARGE	1	1		1	1	16
411	FEMALE	39	Internal Medicine	8	76.5	78	28.4429	29.0006	0	DISCHARGE	1	1		1	1	13.6
412	MALE	82	Surgical II	10	61	72	23.2434	27.4348	2	DISCHARGE	1	1		1	1	13
413	FEMALE	71	Others	39	57	57	24.3496	24.3496	1	DISCHARGE	1	1		1	1	13
414	MALE	59	Surgical II	25	48.7	62	19.2635	24.5243	2	DEATH	1	1		1	1	21.7
416	MALE	48	Others	6		73		25.2595	0	DISCHARGE						12
417	FEMALE	71	Others	4	58	63	22.6562	24.6094	2	DISCHARGE	1	1		1	1	12
418	MALE	78	Surgical III	7	60.3	65	22.1488	23.8751	1	DISCHARGE	1	1		1	1	13
419	MALE	75	Surgical I	10	82	87	27.7177	29.4078	1	DISCHARGE	1	1		1	1	17
420	MALE	28	Internal Medicine	11	53.9	64	17.6	20.898	2	ADMINISTRATIVA	1	1		1	1	12
421	FEMALE	61	Internal Medicine	6	53.9	57	23.3293	24.6711	1	DISCHARGE	1	1		1	1	12.7
422	MALE	77	Surgical II	27	72	73	26.7698	27.1416	1	DISCHARGE	0	0	0		0	13
423	FEMALE	60	Others	25	65	70	29.6749	31.9576	0	DISCHARGE	1	1		1	1	14.8
424	FEMALE	53	Surgical I	14		74		30.4076	0	DISCHARGE						15
426	MALE	65	Internal Medicine	16	93.2	88	28.1367	26.5668	0	DISCHARGE
427	MALE	59	Surgical II	10	79	80	25.7959	26.1224	0	DISCHARGE	1	1		1	1	15
428	FEMALE	32	Surgical I	36	77	80	23.246	24.1517	1	DISCHARGE	1	1		1	1	13
429	FEMALE	48	Surgical II	4	58	53	21.3039	19.4674	0	DISCHARGE	1	1		1	1	13
431	FEMALE	46	Others	20	40	68	16.2278	27.5873	1	DISCHARGE	2		1	2	1	17.2
433	MALE	42	Surgical II	2	69.2	59	23.391	19.9432	0	DISCHARGE	1	1		1	1	13
435	FEMALE	65	Surgical II	3	75	75	33.3333	33.3333	0	DISCHARGE	0	0	0		0	12
436	MALE	86	Surgical III	8	86	46.5	35.3386	19.1075	2	DISCHARGE	1	1		1	1	14
437	FEMALE	54	Surgical II	3	77.35	77	29.4734	29.34	0	DISCHARGE	0	0	0		0	12.8
438	MALE	39	Others	7	66.8	72	20.1666	21.7365	1	DISCHARGE	1	1		1	1	11
439	FEMALE	78	Internal Medicine	17	52.6	55	22.1791	23.1911	1	DISCHARGE	1	1		1	1	27.2
440	FEMALE	88	Internal Medicine	7	65.6	67	30.775	31.4318	0	DISCHARGE	1	1		1	1	14
441	MALE	65	Others	4	71	76	24.5675	26.2976	1	DISCHARGE	1	1		1	1	11.9
442	MALE	52	Internal Medicine	17	95.2	96	31.0857	31.3469	0	DISCHARGE	0	0	0		0	12.3
443	MALE	66	Internal Medicine	89	95	85	36.1988	32.3884	0	DISCHARGE	0	0	0		0	13
444	MALE	76	Surgical III	5	59.6	70	20.6228	24.2215	1	DISCHARGE	1	1		1	1	12
445	FEMALE	33	Surgical I	12	76	68	26.2976	23.5294	0	DISCHARGE	0	0	0		0	13
446	FEMALE	63	Internal Medicine	72	64	64	26.2985	26.2985	0	DISCHARGE	0	0	0		0	12
447	MALE	68	Internal Medicine	43	85.8	85	27.0799	26.8274	0	DISCHARGE	0	0	0		0	13
448	FEMALE	67	Surgical II	6	105	105	37.2024	37.2024	1	DISCHARGE	0	0	0		0	13
449	FEMALE	60	Surgical III	62	65	65	23.8751	23.8751	1	DEATH	1	1		1	1	13
450	MALE	56	Internal Medicine	54	60	75	22.5827	28.2284	1	DISCHARGE	1	1		1	1	13
451	MALE	34	Others	19	108.3	112	32.6953	33.8123	0	DISCHARGE	0	0	0		0	13
452	FEMALE	81	Others	18		99		44	2	DISCHARGE						18.6
453	MALE	48	Surgical III	14	87	79	27.4587	24.9337	0	DISCHARGE	0	0	0		0	13
454	MALE	33	Surgical I	27	69	69	22.5306	22.5306	0	DISCHARGE	1	1		1	1	11
455	MALE	39	Surgical III	2		45			1	DISCHARGE						12
456	FEMALE	86	Internal Medicine	20					2	DEATH						25.2
457	FEMALE	55	Internal Medicine	11	70	60	28.3987	24.3418	1	DISCHARGE	0	0	0		0	12
458	FEMALE	33	Surgical II	4	66.2	72	22.9066	24.9135	0	DISCHARGE	1	1		1	1	12
459	MALE	50	Others	2	79.3	85	26.805	28.7317	0	DISCHARGE	0	0	0		0	12
460	FEMALE	57	Internal Medicine	24	86	86	36.738	36.738	0	DISCHARGE	0	0	0		0	13
461	FEMALE	42	Internal Medicine	52	51	54	22.0741	23.3726	0	DISCHARGE	1	1		1	1	12
462	MALE	77	Others	18	55	70	24.1217	30.7004	1	DISCHARGE	1	1		1	1	17.3
463	MALE	49	Surgical II	15	82	76	30.1194	27.9155	0	DISCHARGE	1	1		1	1	14.2
464	MALE	67	Internal Medicine	65	116	120	38.7584	40.0949	1	DISCHARGE	0	0	0		0	11
465	MALE	54	Surgical II	9	80	80	27.6817	27.6817	0	DISCHARGE	1	1		1	1	14
466	MALE	79	Surgical III	25	76.5	84	24.9796	27.4286	1	DISCHARGE	1	1		1	1	12
467	FEMALE	52	Internal Medicine	10	71.2	86	28.1634	34.0176	0	DISCHARGE	0	0	0		0	13
468	FEMALE	71	Internal Medicine	5	65.2	69	24.8438	26.2917	1	DISCHARGE	1	1		1	1	13.2
469	MALE	76	Others	18	72	82	26.4463	30.1194	1	DISCHARGE	1	1		1	1	13.7
470	MALE	49	Internal Medicine	60	76.5	80	26.1619	27.3588	0	DISCHARGE	0	0	0		0	12
471	FEMALE	68	Internal Medicine	11	102.3	108	42.5806	44.9532	0	DISCHARGE	1	1		1	1	14
472	MALE	81	Surgical III	2	62.8	71	21.7301	24.5675	1	DISCHARGE	1	1		1	1	11
473	FEMALE	41	Surgical II	6	67		24.6097		0	DISCHARGE	1	1		1	1	13
474	MALE	81	Surgical III	6	58	60	21.3039	22.0386	1	DISCHARGE	1	1		1	1	12
476	MALE	33	Surgical I	9	93	88	28.0763	26.5668	0	DISCHARGE	0	0	0		0	11
477	MALE	55	Internal Medicine	65					1	DISCHARGE						15
478	FEMALE	66	Internal Medicine	22	76.6	73	30.2994	28.8754	0	DISCHARGE	0	0	0		0	13
479	MALE	33	Others	17	73	73	24.1115	24.1115	0	DISCHARGE	1	1		1	1	14
480	MALE	39	Surgical III	10	124.5	126	40.1924	40.6767	0	DISCHARGE	1	1		1	1	14
481	MALE	34	Internal Medicine	50	49	53	17.9982	19.4674	1	DISCHARGE	2		1	2	1	13.9
482	FEMALE	68	Surgical I	10	70	80	26.6728	30.4832	0	DISCHARGE	0	0	0		0	13
483	FEMALE	86	Surgical III	14	66	68	25.7812	26.5625	1	DISCHARGE	0	0	0		0	13
484	FEMALE	61	Surgical II	9	72	72	29.9688	29.9688	0	DISCHARGE	1	1		1	1	15
485	FEMALE	64	Surgical I	14	54	68	26.4072	33.2535	1	DISCHARGE	1	1		1	1	17
486	FEMALE	59	Surgical II	35	55	56	30.6304	31.1873	0	DISCHARGE	0	0	0		0	13.1
487	FEMALE	55	Others	7	67	67	30.588	30.588	0	DISCHARGE	0	0	0		0	12
488	FEMALE	78	Internal Medicine	5	39.9	45	17.0447	19.2234	2	DISCHARGE	1	1		1	1	12
489	MALE	70	Surgical I	4	78	80	27.31	28.0102	1	DISCHARGE	0	0	0		0	12
490	MALE	65	Internal Medicine	2					2	DISCHARGE						14.3
491	FEMALE	56	Surgical III	5	69.1	65	28.0336	26.3702	1	DISCHARGE	0	0	0		0	12
492	MALE	51	Surgical III	8	90	83	31.8878	29.4076	0	DISCHARGE	0	0	0		0	12
493	FEMALE	75	Surgical II	7	63.7	80	25.8428	32.4557	2	DISCHARGE	0	0	0		0	12
494	MALE	50	Internal Medicine	38	60.8	71	20.5516	23.9995	2	DISCHARGE	1	1		1	1	15
495	MALE	34	Others	22	48.8	53	16.3053	17.7086	1	DISCHARGE	1	1		1	1	10
496	MALE	34	Internal Medicine	5	58	65	16.0665	18.0055	2	DISCHARGE	2		1	2	1	15.9
497	FEMALE	33	Surgical I	42	87.9	100	38.0454	43.2825	1	DISCHARGE	1	1		1	1	17
498	MALE	57	Surgical III	8	88	89	30.8112	31.1614	0	DISCHARGE	1	1		1	1	14
499	MALE	57	Others	13	78	86	28.6501	31.5886	1	DISCHARGE	0	0	0		0	13
500	MALE	58	Surgical III	7	92	92	35.9375	35.9375	0	DISCHARGE	0	0	0		0	11
501	MALE	63	Surgical I	8	64	61	22.6757	21.6128	0	DISCHARGE	1	1		1	1	13
502	MALE	55	Surgical I	3	111	111	30.7479	30.7479	0	DISCHARGE	0	0	0		0	12
503	FEMALE	49	Others	48	62.8	55	24.5312	21.4844	1	DISCHARGE	1	1		1	1	13
504	FEMALE	52	Surgical I	11	55	55	23.8054	23.8054	0	DISCHARGE	1	1		1	1	12
505	FEMALE	32	Surgical I	18	52	54	19.3337	20.0773	1	DISCHARGE	1	1		1	1	11
506	MALE	65	Internal Medicine	16	65.8	66.3	22.2418	22.4108	0	DISCHARGE	1	1		1	1	24
507	FEMALE	51	Surgical II	3	64.4	84	26.4629	34.5168	1	DISCHARGE	0	0	0		0	13
508	FEMALE	64	Surgical II	1	67.95	75	26.2143	28.9341	1	DISCHARGE	0	0	0		0	13
509	FEMALE	52	Surgical II	1	67.9	64	25.5561	24.0882	1	DISCHARGE	1	1		1	1	13.4
510	FEMALE	62	Surgical II	2	91	105	38.3707	44.2739	1	DISCHARGE	1	1		1	1	18
511	MALE	66	Internal Medicine	8	90	95	26.2966	27.7575	0	DISCHARGE	1	1		1	1	21.7
512	MALE	52	Surgical II	1	106		33.4554		0	DISCHARGE	0	0	0		0	12
513	MALE	62	Internal Medicine	11	76	64	27.9155	23.5078	1	DISCHARGE	1	1		1	1	15.7
514	FEMALE	39	Internal Medicine	12	74.7	76	28.4636	28.959	0	DISCHARGE	1	1		1	1	21
515	MALE	83	Surgical II	20	43.6	46	16.4101	17.3134	2	DISCHARGE	1	1		1	1	12.3
516	FEMALE	62	Internal Medicine	26	56		23.3091		0	DISCHARGE	1	1		1	1	11
517	FEMALE	69	Surgical II	3	85	85	36.3108	36.3108	0	DISCHARGE
518	MALE	57	Surgical I	18	67	66	26.8386	26.4381	999	DISCHARGE	0	0	0		0	12
519	MALE	55	Internal Medicine	12	77.9	84	28.6134	30.854	0	DISCHARGE
520	MALE	77	Others	20	65	63	24.4646	23.7118	0	DISCHARGE	1	1		1	1	14
522	FEMALE	52	Others	4	47.5	47	17.878	17.6898	1	DISCHARGE	2		1	2	1	14
523	FEMALE	56	Others	2	120	135	52.6293	59.2079	0	DISCHARGE	1	1		1	1	16
524	FEMALE	34	Others	13	66.3	58	26.5582	23.2335	0	DISCHARGE	1	1		1	1	16.2
525	MALE	83	Internal Medicine	25		42			2	DISCHARGE						14.5
527	MALE	61	Internal Medicine	9	72.7	73	26.7034	26.8136	0	DISCHARGE	0	0	0		0	13
528	FEMALE	87	Others	20	45	48	20	21.3333	2	DISCHARGE	1	1		1	1	15
529	FEMALE	66	Others	21		53		20.7031	1	DISCHARGE						18
530	FEMALE	68	Internal Medicine	22	49.6	50	22.0444	22.2222	1	DISCHARGE	1	1		1	1	14
531	MALE	84	Internal Medicine	81	64.3	56.9	20.9959	18.5796	2	DEATH	1	1		1	1	16.4
532	MALE	56	Surgical II	11	65	65	21.2245	21.2245	0	DISCHARGE	1	1		1	1	17
533	FEMALE	34	Surgical I	8	46	45	17.9687	17.5781	0	DISCHARGE	1	1		1	1	11
534	FEMALE	79	Surgical II	3	33	60	14.6667	26.6667	2	DISCHARGE	2		1	2	1	14.1
535	MALE	82	Internal Medicine	7	78.7	80	25.9942	26.4236	1	DISCHARGE	0	0	0		0	12.7
537	FEMALE	43	Internal Medicine	8	58.8	59	20.346	20.4152	0	DISCHARGE	1	1		1	1	14.6
538	FEMALE	72	Internal Medicine	28	84.5	85	33.0078	33.2031	0	DISCHARGE	1	1		1	1	13.9
539	FEMALE	88	Internal Medicine	14	35.6	46	15.8222	20.4444	2	DISCHARGE
540	FEMALE	32	Internal Medicine	9	73.9	73.9	24.1306	24.1306	0	DISCHARGE	1	1		1	1	12
541	MALE	60	Internal Medicine	8	76.4	78	23.3204	23.8088	0	DISCHARGE	1	1		1	1	22.7
542	MALE	60	Others	3	73	83	23.8367	27.102	1	DISCHARGE	1	1		1	1	14
543	FEMALE	39	Internal Medicine	66	59.85	67	23.9745	26.8386	1	DISCHARGE	1	1		1	1	13.5
544	MALE	58	Surgical II	15	37.5	55	13.6087	19.9594	2	DISCHARGE	1	1		1	1	13
545	FEMALE	86	Others	12	60		29.756		0	DISCHARGE	1	1		1	1	15
547	MALE	68	Internal Medicine	12	58.8	62	22.4051	23.6244	0	DISCHARGE	1	1		1	1	14.6
548	FEMALE	52	Internal Medicine	2	78.7	83	35.2121	37.136	0	DISCHARGE	1	1		1	1	13.8
549	MALE	63	Surgical I	39	74	79	27.852	29.7339	2	DISCHARGE	1	1		1	1	14
550	MALE	44	Others	35		54		18.6851	1	DISCHARGE						14
551	FEMALE	55	Surgical II	17	59.2	60	28.157	28.5375	0	DISCHARGE	1	1		1	1	14
552	FEMALE	65	Surgical III	16	70.5	68			2	DISCHARGE						13
553	FEMALE	37	Surgical II	12	65.4	61	24.6152	22.9591	0	DISCHARGE	1	1		1	1	12
554	MALE	78	Surgical II	73	72	74	24.9135	25.6055	1	DEATH	1	1		1	1	15
555	FEMALE	79	Others	4	79	79	25.7959	25.7959	1	DISCHARGE	0	0	0		0	12
556	MALE	55	Others	4	63	66	22.8625	23.9512	1	DISCHARGE	1	1		1	1	14
557	FEMALE	65	Surgical II	6	54	56	21.0937	21.875	1	DISCHARGE	1	1		1	1	13
558	FEMALE	65	Others	9	62	65	27.1918	28.5075	1	DISCHARGE	1	1		1	1	15
559	FEMALE	80	Surgical II	11	36	42	18.9036	22.0542	2	DISCHARGE	1	1		1	1	12.6
560	MALE	48	Others	20		70		24.2215	1	DISCHARGE						11
561	MALE	59	Surgical III	4	85	85	28.7317	28.7317	1	DISCHARGE	0	0	0		0	13
562	MALE	62	Internal Medicine	61	85.5	93	29.5848	32.1799	1	DISCHARGE	0	0	0		0	13
565	MALE	49	Others	12	59	61	20.9042	21.6128	0	DISCHARGE	1	1		1	1	13
566	FEMALE	54	Surgical I	38					1	DISCHARGE						12
567	FEMALE	73	Others	4	55		24.7737		1	DISCHARGE	1	1		1	1	12
568	MALE	37	Surgical II	24	65	72	23.03	25.5102	1	DISCHARGE	1	1		1	1	13
569	MALE	70	Internal Medicine	36	80	80	27.6817	27.6817	0	DISCHARGE	0	0	0		0	12
570	FEMALE	64	Internal Medicine	8	73.7	73	23.5245	23.3011	0	DISCHARGE	1	1		1	1	13.5
571	MALE	65	Surgical II	3	99	105	33.464	35.4922	0	DISCHARGE	0	0	0		0	12
572	MALE	76	Internal Medicine	36	45.4	50	16.6758	18.3655	2	DISCHARGE	2		1	2	1	14.8
573	FEMALE	59	Surgical II	5	41.5	50	18.9463	22.8269	1	DISCHARGE	1	1		1	1	19
574	FEMALE	76	Surgical I	12	72	75	28.4799	29.6665	1	DISCHARGE	0	0	0		0	12
575	MALE	81	Others	9	62	62	25.1532	25.1532	0	DISCHARGE	0	0	0		0	13
576	MALE	85	Internal Medicine	5		45		18.4911	2	DISCHARGE						13
577	MALE	57	Others	49	50.9	64	18.6961	23.5078	2	DISCHARGE	1	1		1	1	14.1
578	FEMALE	73	Surgical I	28	57	57	23.4221	23.4221	0	DISCHARGE	1	1		1	1	13
579	FEMALE	63	Others	5					1	DISCHARGE						14
580	MALE	51	Internal Medicine	8	63.3	64	20.6694	20.898	0	DISCHARGE	1	1		1	1	13.9
582	FEMALE	84	Surgical I	4	74	72	28.9062	28.125	0	DISCHARGE	0	0	0		0	12
583	MALE	76	Others	12	68	68	24.977	24.977	0	DISCHARGE	1	1		1	1	13
584	FEMALE	59	Others	30					2	DISCHARGE						15
585	FEMALE	67	Internal Medicine	18	64.5	68	27.9172	29.4321	0	DISCHARGE	0	0	0		0	12
586	FEMALE	74	Internal Medicine	5	73.5	73.5	28.3554	28.3554	0	DISCHARGE	1	1		1	1	13.2
587	MALE	58	Internal Medicine	24	83.7	92	28.6242	31.4627	0	DISCHARGE	0	0	0		0	12.7
588	MALE	40	Internal Medicine	11	90.8	96	30.6923	32.45	1	DISCHARGE	0	0	0		0	12.9
589	FEMALE	51	Surgical I	3	68	73	25.5937	27.4756	0	DISCHARGE	0	0	0		0	13
590	MALE	69	Surgical III	35	62.85	84	21.7474	29.0657	1	DISCHARGE	1	1		1	1	19
591	MALE	58	Surgical II	6	84	84	27.4286	27.4286	0	DISCHARGE	0	0	0		0	12
592	MALE	44	Others	9	63.3	80	22.9714	29.0318	1	DISCHARGE	1	1		1	1	15.9
593	MALE	58	Internal Medicine	61	117	124	38.2041	40.4898	1	DISCHARGE	1	1		1	1	13.4
596	MALE	29	Surgical I	8	78	78	22.546	22.546	0	DISCHARGE	1	1		1	1	12
597	FEMALE	72	Others	6	62	65	24.8358	26.0375	1	DISCHARGE	1	1		1	1	15
598	MALE	68	Others	13	53	62	17.7086	20.7157	1	DISCHARGE	2		1	2	1	14.6
599	FEMALE	56	Surgical II	2	53.5	60	20.8984	23.4375	1	DISCHARGE	1	1		1	1	19
600	FEMALE	89	Surgical I	12					1	DISCHARGE						12
602	FEMALE	76	Internal Medicine	13	54	63	24	28	2	DISCHARGE	1	1		1	1	12
603	FEMALE	58	Others	5	72	72	25.5102	25.5102	0	DISCHARGE	0	0	0		0	12
604	FEMALE	34	Surgical II	10	67.65	63	26.4258	24.6094	0	DISCHARGE	1	1		1	1	15
605	MALE	63	Internal Medicine	6	90	88	35.5999	34.8087	0	DISCHARGE
606	FEMALE	64	Others	14	80	75	33.2986	31.2175	999	DISCHARGE	0	0	0		0	13
607	MALE	79	Internal Medicine	16	55.25	60	21.0524	22.8624	2	DEATH	1	1		1	1	13.3
609	MALE	69	Surgical I	68					2	DISCHARGE						13
610	FEMALE	49	Surgical I	7	52	57	24.7325	27.1106	1	DISCHARGE	1	1		1	1	13
611	FEMALE	80	Internal Medicine	32	45	42	20	18.6667	1	DISCHARGE	1	1		1	1	16
613	MALE	56	Surgical II	9	90.3	92	27.2612	27.7744	1	DISCHARGE	1	1		1	1	13.2
614	FEMALE	58	Surgical I	5	61	64	22.68	23.7954	0	DISCHARGE	1	1		1	1	12
615	MALE	71	Internal Medicine	27	98	105	33.91	36.3322	0	DISCHARGE	0	0	0		0	13
616	MALE	67	Surgical III	10	52	58	18.8707	21.048	1	DISCHARGE	1	1		1	1	12
617	FEMALE	68	Internal Medicine	10	98.5	106	36.6225	39.4111	0	DISCHARGE	1	1		1	1	19.5
618	FEMALE	67	Surgical III	8	58.8	60	29.576	30.1796	1	DISCHARGE	0	0	0		0	13
619	MALE	66	Surgical I	15	57	57	21.1927	21.1927	2	DISCHARGE	1	1		1	1	12
620	MALE	50	Surgical III	10	50	60	17.9282	21.5139	2	DISCHARGE	2		1	2	1	17
621	FEMALE	52	Surgical II	3	98.5	96	34.8994	34.0136	0	DISCHARGE	0	0	0		0	13
622	MALE	79	Surgical II	31	50	50	18.3655	18.3655	1	DISCHARGE	2		1	2	1	14
623	MALE	56	Internal Medicine	60	121	133	42.3655	46.567	0	DISCHARGE	1	1		1	1	18
624	MALE	54	Surgical II	8	88	93	25.7122	27.1731	1	DISCHARGE	1	1		1	1	16
625	FEMALE	89	Internal Medicine	11	56.4	65	27.0112	31.1299	1	DISCHARGE	1	1		1	1	14
626	MALE	51	Surgical II	6	161	162	57.0437	57.398	0	DISCHARGE	0	0	0		0	12
627	MALE	84	Surgical II	6	95.6	95	29.5062	29.321	1	DISCHARGE	0	0	0		0	12
628	FEMALE	81	Surgical III	10	59.3	63	22.5956	24.0055	2	DISCHARGE	1	1		1	1	13
629	FEMALE	72	Internal Medicine	6	108	110	39.1929	39.9187	0	DISCHARGE	0	0	0		0	12
630	FEMALE	74	Internal Medicine	3	58	72	21.3039	26.4463	2	DISCHARGE	1	1		1	1	15
631	FEMALE	37	Surgical III	20	114.2	120	42.9824	45.1654	0	DISCHARGE	1	1		1	1	14
632	FEMALE	76	Surgical II	7	53	55	22.3478	23.1911	1	DISCHARGE	1	1		1	1	14
633	MALE	42	Surgical II	17	94	96	30.3461	30.9917	0	DISCHARGE	1	1		1	1	14
634	FEMALE	76	Surgical II	21	44	54	20.0877	24.653	1	DISCHARGE	1	1		1	1	14
636	MALE	72	Others	7	78	85	26.3656	28.7317	0	DISCHARGE	0	0	0		0	13
637	MALE	45	Others	3					1	DISCHARGE						12
638	MALE	68	Internal Medicine	2	78.4	77	26.5008	26.0276	0	DISCHARGE	1	1		1	1	16
639	MALE	70	Surgical II	3	56	79	20.0796	28.3266	1	DISCHARGE	1	1		1	1	15.3
640	MALE	58	Internal Medicine	7	75.9	76	26.892	26.9274	0	DISCHARGE	0	0	0		0	13
641	MALE	59	Internal Medicine	48	68	68	24.977	24.977	0	DISCHARGE	1	1		1	1	13.1
642	FEMALE	86	Surgical II	16		55		22.0317	2	DISCHARGE						16
643	MALE	64	Surgical III	10	133	134	45.4841	45.8261	0	DISCHARGE	0	0	0		0	12
644	FEMALE	60	Others	5	98	98	43.5556	43.5556	1	DISCHARGE	1	1		1	1	14.8
645	MALE	65	Others	3	74	86	23.6203	27.4506	2	DISCHARGE	1	1		1	1	26.8
646	MALE	33	Others	12	59.5	70	19.8804	23.3887	0	DISCHARGE	1	1		1	1	13
647	MALE	37	Surgical III	11	74.7	75	27.1084	27.2173	0	DISCHARGE	0	0	0		0	13
648	FEMALE	55	Others	6		85		37.7778	0	DISCHARGE						12
649	MALE	76	Surgical III	27	56	72	19.8413	25.5102	1	DISCHARGE	1	1		1	1	26
650	FEMALE	75	Surgical II	2	54		22.4766		1	DISCHARGE	1	1		1	1	12
651	FEMALE	41	Internal Medicine	27	57.3	58	22.3828	22.6562	1	DISCHARGE	1	1		1	1	16.5
652	MALE	33	Surgical I	4	78	75	25.4694	24.4898	0	DISCHARGE	0	0	0		0	13
654	FEMALE	47	Internal Medicine	9	50	70	22.2222	31.1111	2	DISCHARGE	1	1		1	1	19
655	FEMALE	38	Internal Medicine	11	55.5	60	22.8057	24.6548	1	DISCHARGE	1	1		1	1	12.6
656	MALE	63	Internal Medicine	1	64	66	24.3865	25.1486	0	DISCHARGE	1	1		1	1	14
658	MALE	93	Surgical II	12	58	66	19.6052	22.3094	2	DISCHARGE	1	1		1	1	15.9
659	MALE	68	Surgical II	1	69	67	25.3444	24.6097	0	DISCHARGE	0	0	0		0	13
660	MALE	65	Surgical III	5	80	80	31.25	31.25	1	DISCHARGE
661	FEMALE	85	Internal Medicine	8	38		17.5853		2	DISCHARGE	2		1	2	1	14.7
662	MALE	67	Internal Medicine	2	96.1	100	36.17	37.6378	0	DISCHARGE	0	0	0		0	12.6
663	MALE	75	Internal Medicine	29	79.9	80	28.9955	29.0318	0	DISCHARGE	1	1		1	1	16
664	FEMALE	36	Others	2	70	85	25.0995	30.478	0	DISCHARGE	1	1		1	1	14
665	FEMALE	67	Internal Medicine	20	47.9	48	21.5756	21.6206	2	DISCHARGE	1	1		1	1	13
666	MALE	42	Internal Medicine	15	74.2	75	23.4188	23.6713	0	DISCHARGE
667	MALE	76	Surgical III	2	79	81	23.8498	24.4536	0	DISCHARGE
668	FEMALE	54	Internal Medicine	25	44	47	19.0443	20.3428	1	DISCHARGE	1	1		1	1	29.6
669	MALE	69	Internal Medicine	14	57	68	17.2081	20.5289	2	DISCHARGE	2		1	2	1	18.5
670	FEMALE	79	Surgical II	7					0	DISCHARGE						14.1
671	MALE	71	Internal Medicine	2	87.5	82	29.5768	27.7177	0	DISCHARGE	0	0	0		0	12.3
672	MALE	54	Internal Medicine	16	87.4	90	26.9753	27.7778	0	DISCHARGE	1	1		1	1	15.3
673	MALE	80	Surgical II	18	88.4	88	30.5882	30.4498	1	DISCHARGE	0	0	0		0	12
674	MALE	82	Surgical II	4	70.4	69	24.9433	24.4473	0	DISCHARGE	1	1		1	1	13.2
675	MALE	75	Internal Medicine	38	64	64	25	25	1	DISCHARGE	1	1		1	1	12
677	FEMALE	58	Surgical II	6	60	64	22.8624	24.3865	2	DISCHARGE	1	1		1	1	14
678	FEMALE	65	Surgical II	2	59.3	58	26.3556	25.7778	1	DISCHARGE	0	0	0		0	12
679	FEMALE	50	Surgical I	11	62	75	23.3355	28.2284	0	DISCHARGE	1	1		1	1	15
680	FEMALE	72	Others	1	62	62	29.0861	29.0861	0	DISCHARGE	1	1		1	1	14
681	FEMALE	71	Surgical II	10	83	86	36.8889	38.2222	2	DISCHARGE	1	1		1	1	16
682	MALE	54	Others	15	51.2		17.5097		1	DISCHARGE	2		1	2	1	18
683	FEMALE	42	Internal Medicine	12	62	61	24.2187	23.8281	0	DISCHARGE	1	1		1	1	22
684	MALE	55	Others	5	130	124	41.0302	39.1365	0	DISCHARGE	1	1		1	1	16
685	MALE	72	Surgical II	16	49	49.3	21.7778	21.9111	0	DISCHARGE	1	1		1	1	23
686	MALE	40	Others	33	50.8	60	16.0333	18.937	1	DISCHARGE	2		1	2	1	19
687	MALE	66	Others	5	64	68	25.9645	27.5873	1	DISCHARGE	0	0	0		0	13
688	MALE	62	Others	8	73	76	28.5156	29.6875	1	DISCHARGE	0	0	0		0	11.9
689	MALE	72	Internal Medicine	28	82.3	90	30.5993	33.4622	0	DEATH	1	1		1	1	13.6
690	MALE	71	Surgical I	11					2	DEATH						13
691	MALE	36	Surgical II	30	74.8	78	23.8756	24.8971	1	DISCHARGE	1	1		1	1	14.4
692	MALE	70	Surgical II	12	68	68	24.093	24.093	1	DISCHARGE	1	1		1	1	14
693	FEMALE	49	Surgical II	6	58.45	60	23.1201	23.7332	0	DISCHARGE	1	1		1	1	15
694	MALE	46	Others	26	85	78	26.5285	24.3438	0	DISCHARGE	0	0	0		0	13
695	FEMALE	53	Surgical II	9	48.7	56	19.5081	22.4323	1	DISCHARGE	1	1		1	1	13.7
696	FEMALE	47	Others	16	56	57	18.9292	19.2672	0	DISCHARGE	1	1		1	1	12
697	MALE	52	Others	5	88	88	27.4648	27.4648	0	DISCHARGE	0	0	0		0	13
698	MALE	66	Surgical II	5	73	75	25.2595	25.9516	1	DISCHARGE	0	0	0		0	13
699	MALE	75	Surgical III	30	83	74	29.4076	26.2188	0	DISCHARGE	0	0	0		0	13
700	MALE	50	Surgical III	7	76.4	75	26.7498	26.2596	0	DISCHARGE	0	0	0		0	12
701	FEMALE	60	Others	9	63	64	24.6094	25	1	DISCHARGE	1	1		1	1	12
702	FEMALE	68	Surgical II	49	40.39	42	17.4818	18.1787	2	DISCHARGE	1	1		1	1	12
703	MALE	49	Others	3	87	89	31.1951	31.9122	0	DISCHARGE	0	0	0		0	13
704	MALE	81	Others	7	76	73	27.9155	26.8136	1	DISCHARGE	0	0	0		0	13
705	FEMALE	58	Surgical II	17	61.2	88	20.4484	29.4029	2	DISCHARGE	1	1		1	1	17
707	FEMALE	32	Others	13	64	64	23.5078	23.5078	0	DISCHARGE	1	1		1	1	15
708	MALE	65	Surgical II	2	91.9		30.0082		2	DISCHARGE	0	0	0		0	12
709	MALE	66	Internal Medicine	15	56.6	70	23.2577	28.764	1	DISCHARGE	1	1		1	1	13
710	MALE	66	Others	28	73	75	24.3911	25.0593	0	DISCHARGE	1	1		1	1	13
711	FEMALE	86	Others	6	54	48	24.653	21.9138	0	DISCHARGE	1	1		1	1	13
712	MALE	84	Surgical II	23	95	99	29.9836	31.2461	1	DISCHARGE	1	1		1	1	14
713	MALE	39	Surgical I	2	94	98	31.7739	33.126	0	DISCHARGE	0	0	0		0	12
714	FEMALE	54	Others	4	73	71	25.5593	24.8591	0	DISCHARGE	0	0	0		0	13
715	MALE	72	Internal Medicine	16	65.4	82	22.1065	27.7177	1	DISCHARGE	1	1		1	1	18
716	FEMALE	64	Surgical II	2	65	68	28.5075	29.8233	1	DISCHARGE	0	0	0		0	13
717	MALE	58	Surgical II	11	73	73	25.2595	25.2595	0	DISCHARGE	0	0	0		0	13
718	FEMALE	55	Internal Medicine	12	75	79	27.5482	29.0174	1	DISCHARGE	1	1		1	1	15
719	MALE	31	Surgical II	21	71.8	77	24.8443	26.6436	0	DISCHARGE	1	1		1	1	12
720	FEMALE	58	Others	6	88	88	34.8087	34.8087	0	DISCHARGE	0	0	0		0	11
721	MALE	51	Surgical II	20	78	103	22.3055	29.4547	2	DISCHARGE	1	1		1	1	13
722	FEMALE	69	Others	6		97		43.1111	0	DISCHARGE						12
723	FEMALE	54	Surgical II	4	61.8	70	21.8963	24.8016	1	DISCHARGE	1	1		1	1	13
724	MALE	76	Surgical III	15	65				2	DISCHARGE						15
726	FEMALE	40	Internal Medicine	2	67.2	72	26.9188	28.8415	1	DISCHARGE	0	0	0		0	11
727	MALE	76	Internal Medicine	10	75.6	75	25.8541	25.6489	0	DISCHARGE	0	0	0		0	13
729	FEMALE	43	Surgical I	36	76.2	75	26.0593	25.6489	1	DISCHARGE	0	0	0		0	13
730	MALE	49	Surgical II	17	59.4	63	17.9326	19.0194	1	DISCHARGE	2		1	2	1	16.2
731	MALE	72	Surgical II	13	43	43	17.898	17.898	1	DISCHARGE	1	1		1	1	13
732	FEMALE	47	Internal Medicine	5	54.4	60	21.7914	24.0346	1	DISCHARGE	1	1		1	1	12.9
733	FEMALE	79	Surgical II	3	54	60	22.7694	25.2994	1	DISCHARGE	1	1		1	1	14
734	MALE	63	Surgical III	36	48.7	58	16.8512	20.0692	2	DISCHARGE	2		1	2	1	15
736	MALE	40	Internal Medicine	17	78.2	85	28.0397	30.478	1	DISCHARGE	0	0	0		0	12
737	FEMALE	79	Surgical I	7					1	DISCHARGE						15
738	FEMALE	42	Internal Medicine	8	61.4	62	24.9097	25.1532	0	DISCHARGE	1	1		1	1	12
739	MALE	86	Internal Medicine	19	67.5	69	22.0408	22.5306	0	DISCHARGE	1	1		1	1	14.6
740	MALE	69	Others	10	75	75	29.2969	29.2969	0	DISCHARGE	0	0	0		0	12
741	MALE	91	Surgical II	8	44.2	52	18.3975	21.6441	1	DISCHARGE	1	1		1	1	12.5
743	MALE	73	Others	5	74	76	28.5483	29.3199	1	DISCHARGE	1	1		1	1	15
744	MALE	39	Others	5	90	90	29.0548	29.0548	0	DISCHARGE	0	0	0		0	13
745	MALE	55	Others	14	74	64	27.1809	23.5078	0	DISCHARGE	0	0	0		0	12
746	MALE	73	Surgical II	19	61	70	22.9591	26.3465	1	DISCHARGE	1	1		1	1	15
747	MALE	53	Internal Medicine	3	47.9	55	17.5941	20.202	1	DISCHARGE	2		1	2	1	15
749	FEMALE	52	Internal Medicine	6	72	68	30.7574	29.0487	0	DISCHARGE	0	0	0		0	13
750	FEMALE	69	Others	7	78	73	32.4662	30.385	1	DISCHARGE	0	0	0		0	13
751	FEMALE	62	Internal Medicine	13	68.8	67	25.8948	25.2174	1	DISCHARGE	1	1		1	1	14
752	MALE	45	Surgical I	23		85		26.8274	0	DISCHARGE						12
753	MALE	78	Surgical III	10	78	84	26.9896	29.0657	1	DISCHARGE	0	0	0		0	12
755	MALE	63	Surgical II	2	55.15	62	20.0138	22.4996	1	DISCHARGE	1	1		1	1	16
756	MALE	56	Surgical II	13	98.05	107	32.7609	35.7513	0	DISCHARGE	0	0	0		0	12.5
757	MALE	52	Surgical II	99	76	79	27.5802	28.6689	1	DISCHARGE	0	0	0		0	13
758	FEMALE	50	Internal Medicine	6	69	69	29.0943	29.0943	0	DISCHARGE	1	1		1	1	13.2
759	MALE	69	Surgical II	11	66.6	65	27.0194	26.3702	0	DISCHARGE	1	1		1	1	13.3
760	MALE	48	Others	4	76	76	25.6896	25.6896	0	DISCHARGE	0	0	0		0	11
761	MALE	78	Surgical III	4	69.2	72	24.8127	25.8166	1	DISCHARGE	1	1		1	1	15
763	MALE	72	Others	91	65	73	25.3906	28.5156	1	DISCHARGE	1	1		1	1	16
765	FEMALE	63	Internal Medicine	113	74.2	74.2	31.6972	31.6972	2	DISCHARGE	1	1		1	1	15
766	MALE	54	Surgical II	2	69.1	69	22.8234	22.7903	0	DISCHARGE	1	1		1	1	11.7
767	FEMALE	76	Surgical I	8					1	DISCHARGE						12
768	MALE	30	Internal Medicine	28	94	78	30.6939	25.4694	0	DISCHARGE	0	0	0		0	13
769	FEMALE	32	Internal Medicine	8	77.3	75	28.393	27.5482	0	DISCHARGE	1	1		1	1	14.1
770	MALE	75	Internal Medicine	3	82.2	96	36.5333	42.6667	2	DISCHARGE	1	1		1	1	15.5
771	FEMALE	43	Surgical II	18	50.1	57.1	20.0689	22.8729	1	DISCHARGE	1	1		1	1	12.6
772	FEMALE	63	Others	6	57	57	22.2656	22.2656	1	DISCHARGE	1	1		1	1	14.3
773	FEMALE	81	Surgical I	6	46.3	55	20.0398	23.8054	1	DISCHARGE	1	1		1	1	26
775	FEMALE	81	Surgical III	15	43	43	15.2353	15.2353	2	DISCHARGE	1	1		1	1	11
776	MALE	64	Surgical II	30	82.2	88	25.9437	27.7743	1	DISCHARGE	1	1		1	1	13.2
777	MALE	83	Others	16	60	62	22.5827	23.3355	1	DEATH	1	1		1	1	13
778	FEMALE	44	Surgical I	4	68	68	29.0487	29.0487	0	DISCHARGE	0	0	0		0	11
779	FEMALE	55	Surgical III	12	60	68	24.0346	27.2392	1	DISCHARGE	1	1		1	1	13
780	MALE	63	Others	37	83	83	24.2513	24.2513	1	DISCHARGE	1	1		1	1	17.1
781	FEMALE	58	Others	5	85	79	35.3798	32.8824	0	DISCHARGE	0	0	0		0	12
782	MALE	53	Others	10	80	81	27.6817	28.0277	0	DISCHARGE	0	0	0		0	12.8
783	MALE	72	Internal Medicine	63	64.3	62	23.618	22.7732	1	DISCHARGE	1	1		1	1	14
784	MALE	61	Surgical II	11	88.5	90	32.5069	33.0579	0	DISCHARGE	0	0	0		0	12
785	MALE	66	Others	48	68	68	24.3824	24.3824	1	DISCHARGE	1	1		1	1	14
786	MALE	77	Surgical II	132	72	75	24.9135	25.9516	2	DEATH	1	1		1	1	11
787	MALE	68	Internal Medicine	22	45	48	16.7311	17.8465	2	DISCHARGE	2		1	2	1	18.8
788	FEMALE	46	Internal Medicine	24	99.3		33.9592		0	DISCHARGE	1	1		1	1	22.3
789	MALE	74	Surgical II	2	54	67.5	18.6851	23.3564	2	DISCHARGE	1	1		1	1	20
790	MALE	66	Surgical III	3	45.9	52	17.2758	19.5717	1	DISCHARGE	2		1	2	1	14
791	FEMALE	84	Surgical III	14	40	60	16.0231	24.0346	2	DISCHARGE	1	1		1	1	13
792	FEMALE	80	Internal Medicine	10	54.3	57	23.5024	24.6711	1	DISCHARGE
793	MALE	55	Others	3	75	75	26.5731	26.5731	0	DISCHARGE	0	0	0		0	12
794	MALE	52	Internal Medicine	22	74	79	22.8395	24.3827	1	DISCHARGE	1	1		1	1	11
795	MALE	52	Surgical I	23	65.5	68	25.2691	26.2336	1	DISCHARGE	0	0	0		0	12
796	MALE	50	Others	113	58.4		20.2076		1	DEATH	1	1		1	1	18.7
797	MALE	72	Internal Medicine	8	85	85	31.2213	31.2213	0	DISCHARGE	0	0	0		0	13.1
798	MALE	85	Surgical I	14					2	DISCHARGE						15
799	FEMALE	57	Internal Medicine	11	89	96	31.9122	34.4222	0	DEATH	1	1		1	1	13.7
800	FEMALE	65	Others	9	52	50	23.1111	22.2222	0	DEATH	1	1		1	1	18
801	MALE	69	Surgical II	11					888	DISCHARGE						13
803	FEMALE	54	Internal Medicine	15	50.8	51	19.3568	19.433	1	DISCHARGE	1	1		1	1	14.6
804	MALE	71	Others	26	115		31.856		1	DISCHARGE	0	0	0		0	13
805	FEMALE	78	Surgical II	80					2	DEATH						15
807	FEMALE	52	Surgical I	49	120	98	44.6163	36.4366	0	DISCHARGE	0	0	0		0	13
808	MALE	74	Others	6	50	56	18.3655	20.5693	2	DISCHARGE	2		1	2	1	14
809	FEMALE	32	Others	4	45.1	50	16.5657	18.3655	1	DISCHARGE	2		1	2	1	19.7
810	MALE	56	Others	22	69.1	84	23.3572	28.3937	1	DISCHARGE	1	1		1	1	13
811	MALE	64	Surgical II	16	75.5	80	26.7503	28.3447	0	DISCHARGE
812	MALE	56	Others	5	75.9	70	24.7837	22.8571	0	DISCHARGE	1	1		1	1	13
813	MALE	79	Surgical II	6	72	78	29.9688	32.4662	0	DISCHARGE	0	0	0		0	13
814	FEMALE	38	Internal Medicine	6	93	98	31.4359	33.126	1	DISCHARGE	0	0	0		0	13
815	MALE	24	Internal Medicine	3	61.9	80	20.4452	26.4236	0	DISCHARGE	1	1		1	1	14.3
816	MALE	64	Internal Medicine	38	75.5	69.9	28.7685	26.6347	0	DISCHARGE	0	0	0		0	12.4
818	MALE	39	Surgical I	9	70	90	23.1206	29.7265	0	DISCHARGE	1	1		1	1	13
819	MALE	50	Others	7	98	98	27.1468	27.1468	0	DISCHARGE	0	0	0		0	11.6
820	MALE	62	Others	7	69	69	25.3444	25.3444	0	DISCHARGE	0	0	0		0	12
821	MALE	63	Internal Medicine	19	60.9	66	21.8366	23.6652	0	DISCHARGE	1	1		1	1	15
822	MALE	65	Others	4	62	62	19.79	19.79	1	DISCHARGE	1	1		1	1	12
823	MALE	66	Surgical II	69	67	70	23.1834	24.2215	2	DISCHARGE	1	1		1	1	17
824	MALE	78	Surgical II	22	74.8	80	25.2839	27.0416	1	DISCHARGE	1	1		1	1	14
825	MALE	75	Surgical II	6	70.75	72	26.305	26.7698	0	DISCHARGE	1	1		1	1	15.1
826	MALE	59	Internal Medicine	14	93.5	95	32.7369	33.2621	1	DISCHARGE	0	0	0		0	13
827	FEMALE	60	Internal Medicine	8	59.2	66	23.4168	26.1066	0	DISCHARGE	1	1		1	1	12.8
828	FEMALE	89	Internal Medicine	8	65	65	23.8751	23.8751	1	DISCHARGE	1	1		1	1	16
831	FEMALE	72	Others	5	76	76	26.2976	26.2976	0	DISCHARGE	0	0	0		0	12.5
832	FEMALE	60	Others	2	50	52	19.5312	20.3125	1	DISCHARGE	1	1		1	1	13.1
833	MALE	74	Internal Medicine	17	89.1	53	32.7273	19.4674	0	DISCHARGE	1	1		1	1	17
834	MALE	50	Surgical III	8	90	95	28.4055	29.9836	0	DISCHARGE	0	0	0		0	12.7
836	FEMALE	72	Internal Medicine	20	75	75	32.4619	32.4619	1	DISCHARGE	0	0	0		0	13
837	MALE	58	Surgical III	6	81.1	80	26.4816	26.1224	0	DISCHARGE	0	0	0		0	13
838	MALE	30	Surgical III	6	110	110	33.9506	33.9506	0	DISCHARGE	0	0	0		0	13
839	FEMALE	58	Surgical III	2	75	75	27.2173	27.2173	0	DISCHARGE	0	0	0		0	11
840	FEMALE	83	Others	4	61.5	62	26.9725	27.1918	0	DISCHARGE	0	0	0		0	13
841	MALE	48	Surgical II	8	70	70	23.6614	23.6614	1	DISCHARGE	1	1		1	1	13
842	FEMALE	79	Others	5	65	65	25.3906	25.3906	0	DISCHARGE	0	0	0		0	13.1
843	MALE	48	Internal Medicine	43	70.85	70	23.4014	23.1206	0	DISCHARGE	1	1		1	1	12.8
844	FEMALE	70	Surgical II	7	58.95	62	23.0273	24.2187	1	DISCHARGE	1	1		1	1	13.2
845	MALE	58	Internal Medicine	7	79.1	80	28.3624	28.6851	0	DISCHARGE	1	1		1	1	13.4
846	MALE	75	Surgical II	7	76	76	25.3934	25.3934	1	DISCHARGE	1	1		1	1	13.5
848	MALE	66	Internal Medicine	44	65.6	65	24.9962	24.7676	0	DISCHARGE	1	1		1	1	13.2
849	MALE	84	Internal Medicine	20	55	62	21.4844	24.2187	2	DISCHARGE	1	1		1	1	14
850	MALE	87	Others	4	63.5		21.9723		0	DISCHARGE	1	1		1	1	13
851	MALE	60	Surgical I	6	65.2	62	23.3784	22.231	0	DISCHARGE	1	1		1	1	12
852	MALE	65	Others	17	80	84	27.6817	29.0657	1	DISCHARGE	0	0	0		0	12
853	MALE	50	Others	3	78	98	25.4694	32	1	DISCHARGE	1	1		1	1	16
854	MALE	65	Surgical III	7	76	82	27.9155	30.1194	0	DISCHARGE	0	0	0		0	13
855	FEMALE	44	Surgical II	2	81.2	81	31.7187	31.6406	0	DISCHARGE	0	0	0		0	12
856	MALE	66	Internal Medicine	14	61.8	70	21.8963	24.8016	1	DISCHARGE	1	1		1	1	13
858	FEMALE	42	Surgical I	79					1	DISCHARGE						13
859	FEMALE	80	Surgical II	8	53.1	54	21.0039	21.3599	1	DISCHARGE	1	1		1	1	14
860	FEMALE	68	Internal Medicine	9	63	66	28	29.3333	888	DISCHARGE	0	0	0		0	13
861	MALE	54	Others	14	46	49	17.9687	19.1406	2	DEATH	2		1	2	1	16
862	MALE	84	Internal Medicine	36		60		21.2585	1	DISCHARGE						18.6
864	MALE	30	Surgical II	4	74.8	74	23.3451	23.0954	0	DISCHARGE	1	1		1	1	12
865	MALE	46	Others	29	90.4	92.5	34.0246	34.815	0	DISCHARGE	0	0	0		0	10
866	MALE	47	Surgical I	7					0	DISCHARGE						10
867	FEMALE	30	Others	17		62		21.4533	1	DISCHARGE						13
868	FEMALE	68	Surgical III	9	73	70	31.1846	29.903	0	DISCHARGE	0	0	0		0	13
870	FEMALE	47	Others	5	83	83	25.6173	25.6173	0	DISCHARGE	1	1		1	1	18.6
871	FEMALE	67	Internal Medicine	11	50.6	53	24.0666	25.2081	1	DISCHARGE	1	1		1	1	13
872	MALE	69	Others	3	56	56	19.8413	19.8413	0	DISCHARGE	1	1		1	1	12
873	FEMALE	73	Internal Medicine	13	53.4	57	20.6011	21.9899	1	DISCHARGE	1	1		1	1	13.7
874	FEMALE	57	Surgical I	3	54	54	24.653	24.653	0	DISCHARGE	1	1		1	1	12.9
875	MALE	66	Others	4	79	81	27.3356	28.0277	1	DISCHARGE	1	1		1	1	14
876	FEMALE	78	Surgical III	16	77	77	34.2222	34.2222	1	DISCHARGE	0	0	0		0	13
877	FEMALE	57	Others	7	54	57.5	26.0417	27.7296	1	DISCHARGE	0	0	0		0	12
878	FEMALE	57	Surgical III	12	42	44	18.6667	19.5556	1	DISCHARGE	1	1		1	1	12
879	MALE	80	Internal Medicine	28	73	68	24.1115	22.46	1	DEATH	1	1		1	1	13
880	MALE	30	Others	25		74		20.4986	1	DISCHARGE						12
881	FEMALE	65	Surgical II	7	38	47	14.8437	18.3594	2	DISCHARGE	2		1	2	1	14
882	MALE	46	Internal Medicine	6	55	60	19.257	21.0077	1	DISCHARGE	1	1		1	1	12.9
883	FEMALE	61	Others	6	91.5	94.5	34.8651	36.0082	1	DISCHARGE	0	0	0		0	12
884	MALE	70	Surgical II	29	75.05	84	24.7886	27.7447	1	DISCHARGE	1	1		1	1	12
886	MALE	84	Surgical I	4	58		17.9012		2	DISCHARGE	1	1		1	1	12
887	MALE	51	Surgical II	43	55	60	19.9594	21.7738	2	DISCHARGE	1	1		1	1	16
888	MALE	59	Surgical I	5	62	65	22.7732	23.8751	0	DISCHARGE	1	1		1	1	14
889	MALE	37	Others	31	72.6	82	25.7228	29.0533	1	DISCHARGE	1	1		1	1	14
890	FEMALE	90	Internal Medicine	23		75		34.2403	1	DISCHARGE						14.6
891	FEMALE	76	Others	14	50	60	23.4566	28.1479	0	DISCHARGE	1	1		1	1	13
892	FEMALE	71	Surgical II	6	58.5	63	26	28	1	DISCHARGE	0	0	0		0	13
894	MALE	63	Others	21	65.6	62	25.3077	23.9188	1	DISCHARGE	1	1		1	1	16.2
895	MALE	35	Others	8	65	70	23.8751	25.7117	0	DISCHARGE	1	1		1	1	12
896	MALE	56	Surgical I	3	85	85	29.4118	29.4118	0	DISCHARGE
897	MALE	28	Surgical II	26	70	70	24.2215	24.2215	0	DISCHARGE	1	1		1	1	14
898	FEMALE	62	Surgical II	17	43	41.9	17.4449	16.9987	1	DISCHARGE	2		1	2	1	13.3
900	MALE	72	Others	2	84	84	29.0657	29.0657	1	DEATH	0	0	0		0	13
901	MALE	83	Surgical III	47	59	66	20.9042	23.3844	2	DISCHARGE	1	1		1	1	16
902	FEMALE	74	Others	3	54	56	21.0937	21.875	2	DISCHARGE	1	1		1	1	13
903	FEMALE	59	Surgical II	9	71.8	75	29.8855	31.2175	0	DISCHARGE	0	0	0		0	12
904	MALE	64	Internal Medicine	16	87.8	90	30.3806	31.1419	0	DISCHARGE	0	0	0		0	12.6
905	MALE	30	Surgical II	9	77.35	81	27.7349	29.0437	0	DISCHARGE	0	0	0		0	12
906	MALE	49	Others	100	62	62	20.9573	20.9573	2	DISCHARGE	1	1		1	1	18
907	MALE	77	Surgical III	6	93	80	29.3524	25.2493	0	DISCHARGE	0	0	0		0	12
908	FEMALE	60	Others	10	55.6	84	23.7515	35.8836	2	DISCHARGE	1	1		1	1	15
909	MALE	37	Surgical III	35	87	87	27.1527	27.1527	0	DISCHARGE	0	0	0		0	13
910	MALE	86	Internal Medicine	1	75.8	70	31.1473	28.764	0	DISCHARGE	0	0	0		0	12.8
911	FEMALE	54	Surgical I	60		88		32.3232	1	DEATH						12
912	MALE	62	Internal Medicine	33	63	72	20.5714	23.5102	1	DISCHARGE	1	1		1	1	11.9
913	FEMALE	60	Others	3	66	78	30.5428	36.0961	2	DISCHARGE	0	0	0		0	13
914	MALE	67	Others	6	87.9	93	31.8987	33.7495	2	DISCHARGE	0	0	0		0	13
915	MALE	72	Others	5	82	82	34.1311	34.1311	0	DISCHARGE	0	0	0		0	13
918	FEMALE	45	Internal Medicine	8	94	97	34.1124	35.201	1	DISCHARGE	0	0	0		0	13
919	MALE	36	Surgical III	3	80	80	27.0416	27.0416	0	DISCHARGE	0	0	0		0	12
920	MALE	54	Others	8	60	68	20.7612	23.5294	1	DISCHARGE	1	1		1	1	12.3
921	MALE	53	Internal Medicine	45	63.6	65	25.1572	25.711	0	DISCHARGE	0	0	0		0	12
922	MALE	57	Internal Medicine	8	58	60	22.1003	22.8624	0	DISCHARGE	1	1		1	1	13.8
923	FEMALE	62	Surgical I	39					2	DISCHARGE						11
924	MALE	71	Others	13	84	78	29.7619	27.6361	0	DISCHARGE	0	0	0		0	13
925	MALE	64	Surgical III	21	82	82	27.3982	27.3982	0	DISCHARGE	1	1		1	1	16
926	MALE	70	Others	50	54	66	19.1327	23.3844	1	DISCHARGE	1	1		1	1	15
928	MALE	57	Surgical III	12	67	68.5	21.3859	21.8647	0	DISCHARGE	1	1		1	1	17.5
929	FEMALE	36	Surgical I	35	133.5	120	43.0979	38.7397	999	DISCHARGE	0	0	0		0	12
930	MALE	60	Internal Medicine	47	92.4	98.4	34.3546	36.5854	0	DISCHARGE	0	0	0		0	13
931	MALE	90	Surgical III	21	37	42	14.4531	16.4062	2	DISCHARGE	1	1		1	1	12
932	FEMALE	75	Internal Medicine	26	63		28		1	DISCHARGE	1	1		1	1	14
933	MALE	29	Others	19	55.6	59	18.7939	19.9432	1	DISCHARGE	1	1		1	1	15
934	FEMALE	71	Internal Medicine	8	61.6	61	24.9909	24.7475	0	DISCHARGE	1	1		1	1	12
935	FEMALE	80	Internal Medicine	8	58.3	63	27.3503	29.5553	0	DISCHARGE	1	1		1	1	15
936	MALE	56	Internal Medicine	11	68.8	78	24.6692	27.968	1	DISCHARGE	1	1		1	1	17.7
937	FEMALE	60	Surgical I	13	79		30.8594		1	DISCHARGE	1	1		1	1	13.4
938	MALE	76	Surgical II	10	50	56	19.5312	21.875	1	DEATH	1	1		1	1	13
939	MALE	67	Surgical II	6	65	67	21.9713	22.6474	1	DISCHARGE	1	1		1	1	12
940	MALE	62	Others	29	78	80	29.7211	30.4832	1	DISCHARGE	1	1		1	1	14
941	FEMALE	31	Others	10		65		23.3067	1	DISCHARGE						14.5
942	MALE	54	Others	43	57.2	57	20.5099	20.4382	1	DEATH	1	1		1	1	15.9
943	FEMALE	51	Internal Medicine	7	66	67	25.7812	26.1719	0	DISCHARGE	0	0	0		0	12
944	MALE	34	Surgical III	11	81	81	26.1493	26.1493	0	DISCHARGE	0	0	0		0	12
946	MALE	32	Surgical I	29	73.1	85	21.3587	24.8356	1	DISCHARGE	1	1		1	1	12
947	MALE	63	Surgical III	2	75	75	24.7721	24.7721	0	DISCHARGE	1	1		1	1	14.9
948	MALE	75	Internal Medicine	41	65.6	71	23.8061	25.7657	2	DISCHARGE	1	1		1	1	12.6
949	FEMALE	31	Others	18	73.4	80	30.9496	33.7325	0	DISCHARGE
950	MALE	47	Internal Medicine	34	58.6	66	21.5243	24.2424	1	DISCHARGE	1	1		1	1	13.2
951	FEMALE	37	Internal Medicine	62	67.4	70	30.7706	31.9576	1	DISCHARGE	0	0	0		0	11
952	MALE	79	Surgical I	12	118	118	43.3425	43.3425	1	DISCHARGE	0	0	0		0	13
953	MALE	59	Surgical III	6	80	83	30.1103	31.2394	0	DISCHARGE	0	0	0		0	11
954	FEMALE	32	Internal Medicine	10	78.3	90	28.7603	33.0579	0	DISCHARGE	1	1		1	1	15.1
955	FEMALE	56	Surgical II	5	68	68	28.3039	28.3039	0	DISCHARGE	1	1		1	1	14
956	MALE	63	Surgical II	3	84	85	29.0657	29.4118	0	DISCHARGE	0	0	0		0	12.9
957	FEMALE	62	Others	10	52	54	23.1111	24	2	DISCHARGE	1	1		1	1	12.5
958	FEMALE	37	Surgical II	4	58	64	22.6562	25	0	DISCHARGE	1	1		1	1	13
959	MALE	60	Surgical III	13	66	70	22.8374	24.2215	1	DISCHARGE	1	1		1	1	13
960	MALE	67	Surgical II	18	65	68	18.7883	19.6555	2	DISCHARGE	1	1		1	1	14.9
961	MALE	54	Surgical I	3	95	95	30.6689	30.6689	0	DISCHARGE	0	0	0		0	13
962	FEMALE	40	Internal Medicine	7	50.8	54	21.1446	22.4766	1	DISCHARGE	1	1		1	1	11.9
963	FEMALE	65	Internal Medicine	12	49.2	53	20.7455	22.3478	1	DISCHARGE	1	1		1	1	12
964	FEMALE	56	Internal Medicine	15	67.1	72	25.5677	27.4348	1	DISCHARGE	0	0	0		0	13
965	MALE	72	Surgical III	4	72	70	22.2222	21.6049	0	DISCHARGE	1	1		1	1	16
966	MALE	56	Others	5	69.5	56	28.1959	22.719	1	DISCHARGE	0	0	0		0	12
967	MALE	44	Surgical III	18	62	62	21.4533	21.4533	0	DISCHARGE	1	1		1	1	12
968	MALE	67	Surgical II	14	44	62	15.4056	21.7079	2	DISCHARGE	2		1	2	1	14.2
969	FEMALE	34	Internal Medicine	4	48.8	50	21.1219	21.6413	0	DISCHARGE	1	1		1	1	16.1
970	FEMALE	64	Others	5	65	67	24.7676	25.5296	1	DISCHARGE	1	1		1	1	12
971	MALE	70	Surgical I	59	73	73	25.5593	25.5593	0	DISCHARGE	0	0	0		0	11
972	MALE	51	Surgical II	8	58.65	60	21.5427	22.0386	0	DISCHARGE	1	1		1	1	13
973	MALE	57	Others	7	61	62	21.3578	21.7079	0	DISCHARGE	1	1		1	1	14
974	MALE	44	Surgical II	8	83	83	28.7197	28.7197	0	DISCHARGE	0	0	0		0	12
975	MALE	47	Internal Medicine	4	99.4	108	32.4571	35.2653	1	DISCHARGE	1	1		1	1	22.3
976	FEMALE	59	Others	6		100		39.0625	1	DISCHARGE						18
977	FEMALE	74	Surgical I	4	73	75	24.6755	25.3515	0	DISCHARGE	1	1		1	1	14
978	MALE	47	Others	32	51.2		18.8062		1	DISCHARGE	1	1		1	1	13
979	FEMALE	74	Others	6	48	52	20.5049	22.2137	1	DISCHARGE	1	1		1	1	13
980	MALE	65	Internal Medicine	65	47.8	39	18.4406	15.0457	0	DISCHARGE	1	1		1	1	11
981	FEMALE	38	Internal Medicine	15	66.3	74	28.6963	32.0291	0	DISCHARGE	1	1		1	1	13.7
982	MALE	87	Surgical III	18	70.8	70.8	24.4983	24.4983	1	DISCHARGE	1	1		1	1	13
984	MALE	76	Surgical III	7	74.9	75	25.3177	25.3515	1	DISCHARGE	1	1		1	1	19
985	MALE	47	Surgical III	8	76	77	23.7196	24.0317	0	DISCHARGE	1	1		1	1	14.4
986	FEMALE	38	Internal Medicine	6	98	97	38.2812	37.8906	0	DISCHARGE	0	0	0		0	13
987	MALE	46	Others	4	62	62	21.4533	21.4533	0	DISCHARGE	1	1		1	1	13
988	MALE	60	Surgical II	5	84	84	26.2164	26.2164	0	DISCHARGE	0	0	0		0	12
989	MALE	48	Surgical III	33	87	87	25.6971	25.6971	0	DISCHARGE	1	1		1	1	15.3
990	FEMALE	45	Others	42	46.7		18.0163		1	DISCHARGE	2		1	2	1	13.4
991	FEMALE	80	Surgical III	9	45	50	15.5709	17.301	2	DISCHARGE	1	1		1	1	13
992	MALE	31	Others	9	78.1	85	25.2131	27.4406	0	DISCHARGE	0	0	0		0	13
993	MALE	49	Internal Medicine	22	56	69	20.0796	24.7409	0	DISCHARGE	1	1		1	1	13
994	MALE	54	Others	1	98	98			0	DISCHARGE						13
995	MALE	57	Others	36	67.6	78	20.6343	23.8088	1	DISCHARGE	1	1		1	1	14
996	FEMALE	50	Surgical II	5	123.85	118	50.2454	47.8721	0	DISCHARGE	0	0	0		0	12
997	MALE	86	Surgical II	2	74		27.5134		0	DISCHARGE	0	0	0		0	11
998	MALE	61	Internal Medicine	82		68		23.5294	1	DEATH						15.6
999	FEMALE	61	Internal Medicine	5	54.1	55	21.9482	22.3133	888	DISCHARGE	1	1		1	1	12
1000	MALE	73	Internal Medicine	38	34.7	58	13.0603	21.83	2	DISCHARGE	1	1		1	1	13
1003	FEMALE	62	Internal Medicine	8	52	54	22.5069	23.3726	1	DISCHARGE	1	1		1	1	14.1
1004	FEMALE	53	Surgical III	4	72	72.8	29.9688	30.3018	0	DISCHARGE	0	0	0		0	12.8
1005	MALE	58	Surgical III	15	76	72	27.9155	26.4463	1	DISCHARGE	0	0	0		0	12
1006	MALE	68	Surgical III	3	99.8		30.8025		1	DISCHARGE	0	0	0		0	10
1007	FEMALE	43	Internal Medicine	3	67.3	66	28.0125	27.4714	0	DISCHARGE	0	0	0		0	12
1008	MALE	52	Surgical II	35	41.5	42	16.8364	17.0392	2	DISCHARGE	1	1		1	1	12
1009	FEMALE	62	Surgical I	81	60	60	28.1479	28.1479	1	DISCHARGE	0	0	0		0	12
1010	FEMALE	64	Others	8	70	70	31.1111	31.1111	1	DISCHARGE
1011	MALE	81	Surgical II	2					2	DISCHARGE						12
1012	MALE	66	Surgical III	4	71	77	22.6627	24.5779	2	DISCHARGE	1	1		1	1	14
1013	MALE	63	Internal Medicine	14	66	67	24.2424	24.6097	0	DISCHARGE	1	1		1	1	13
1014	MALE	64	Others	59	66.2	70	23.4552	24.8016	1	DISCHARGE	1	1		1	1	14
1016	MALE	34	Internal Medicine	29	43.6	54	15.2656	18.9069	2	DISCHARGE	2		1	2	1	14
1017	FEMALE	88	Surgical II	46	85	85	29.4118	29.4118	1	DEATH	1	1		1	1	15
1018	FEMALE	77	Surgical III	17	57		23.7253		1	DISCHARGE	1	1		1	1	14
1019	MALE	28	Surgical I	20	82	82	29.0533	29.0533	0	DISCHARGE	0	0	0		0	12
1020	FEMALE	28	Others	15					2	DISCHARGE						13
1023	MALE	76	Others	3	63	75	24.6094	29.2969	0	DISCHARGE	1	1		1	1	12
1024	FEMALE	56	Internal Medicine	4	68	70	31.0446	31.9576	0	DISCHARGE	1	1		1	1	17
1025	MALE	41	Surgical I	12	79	80	24.9337	25.2493	0	DISCHARGE	1	1		1	1	11
1026	MALE	78	Internal Medicine	95	46.1		15.5827		2	DEATH	2		1	2	1	18
1027	FEMALE	28	Others	54	62	62	27.5556	27.5556	1	DISCHARGE	1	1		1	1	16.5
1028	FEMALE	29	Surgical II	6	82.5	84	31.0512	31.6158	0	DISCHARGE	0	0	0		0	12
1029	FEMALE	55	Others	8	66	66	28.1943	28.1943	0	DISCHARGE	0	0	0		0	12
1030	MALE	40	Surgical I	34	136.5	150	50.1377	55.0964	999	DISCHARGE	0	0	0		0	12
1031	MALE	29	Others	7	78	78	26.9896	26.9896	0	DISCHARGE	0	0	0		0	12.8
1032	MALE	63	Surgical III	15	101	92	34.1401	31.0979	0	DEATH	1	1		1	1	17
1033	MALE	31	Others	8	73.7	75	23.7926	24.2123	0	DISCHARGE	1	1		1	1	12
1034	MALE	35	Surgical II	5	73.8	69	23.2925	21.7776	0	DISCHARGE	1	1		1	1	12
1035	MALE	52	Surgical II	20	55.4	54	19.1696	18.6851	1	DISCHARGE	1	1		1	1	12
1036	FEMALE	78	Surgical II	7	81.8	83	26.7102	27.102	1	DISCHARGE	1	1		1	1	14.5
1037	MALE	64	Internal Medicine	3	89.9	88	33.8364	33.1213	0	DISCHARGE	1	1		1	1	15
1038	MALE	67	Internal Medicine	1	54.6	58	18.8927	20.0692	1	DISCHARGE	1	1		1	1	17.7
1039	FEMALE	44	Surgical II	1	103	100	35.6401	34.6021	0	DISCHARGE	0	0	0		0	12
1040	FEMALE	54	Surgical II	15	99	99	37.7229	37.7229	0	DISCHARGE	1	1		1	1	14.2
1042	MALE	78	Internal Medicine	42	74.4	75	25.1487	25.3515	0	DISCHARGE	1	1		1	1	17.2
1043	FEMALE	43	Surgical I	22	47	49	18.8271	19.6283	1	DISCHARGE	1	1		1	1	12
1044	MALE	53	Surgical III	3	91.5	88	34.4386	33.1213	0	DISCHARGE	0	0	0		0	12
1045	FEMALE	85	Internal Medicine	14	55.8	69	25.4748	31.5011	0	DISCHARGE	1	1		1	1	16
1046	MALE	87	Surgical II	7	55	67	21.4844	26.1719	2	DISCHARGE	1	1		1	1	12
1047	FEMALE	85	Others	28	40	45	17.7778	20	1	DEATH	2		1	2	1	21
1048	MALE	91	Surgical I	11	74	74	25.6055	25.6055	1	DISCHARGE	0	0	0		0	12
1049	FEMALE	76	Internal Medicine	68	56.7	62	26.5997	29.0861	0	DISCHARGE	1	1		1	1	14
1050	FEMALE	47	Surgical II	4	97.9	101	42.9367	44.2963	1	DISCHARGE	1	1		1	1	14
1051	MALE	53	Surgical III	19	56.1	60	20.3585	21.7738	1	DISCHARGE	1	1		1	1	12
1053	FEMALE	62	Surgical II	4	64	64	25.3155	25.3155	0	DISCHARGE	1	1		1	1	15.9
1054	MALE	56	Others	14	55.4	80	19.1696	27.6817	2	DISCHARGE	1	1		1	1	16
1055	MALE	77	Others	7	68	68			0	DISCHARGE						12
1056	MALE	27	Surgical III	24	86.5	89.5	28.9017	29.9041	0	DISCHARGE	0	0	0		0	11
1057	MALE	76	Surgical II	32	72	72	26.4463	26.4463	0	DISCHARGE	0	0	0		0	13
1058	MALE	43	Surgical I	97	93	93	24.4576	24.4576	0	DISCHARGE	1	1		1	1	13
1059	FEMALE	77	Others	50		56		24.8889	2	DISCHARGE						15
1060	MALE	72	Internal Medicine	18	63	76	21.0498	25.3934	1	DISCHARGE	1	1		1	1	13.7
1061	MALE	71	Surgical II	17	79	80	27.3356	27.6817	0	DISCHARGE	0	0	0		0	13
1062	FEMALE	27	Surgical II	3	116	120	47.666	49.3097	0	DISCHARGE	0	0	0		0	13
1065	MALE	72	Internal Medicine	46	63.4	66	23.8624	24.841	1	DEATH	1	1		1	1	18.7
1066	MALE	56	Internal Medicine	1	73	75	26.8136	27.5482	0	DEATH	0	0	0		0	12.8
1067	FEMALE	72	Surgical III	11	56	56	23.9224	23.9224	2	DISCHARGE
1068	MALE	30	Surgical II	7	78.3	80	23.6384	24.1517	0	DISCHARGE	1	1		1	1	14.6
1069	FEMALE	60	Internal Medicine	10	74.8	79	30.3461	32.05	0	DISCHARGE
1070	MALE	55	Surgical II	5	80	98	24.968	30.5858	1	DISCHARGE	1	1		1	1	12
1071	FEMALE	59	Surgical II	12	29.7	36	12.5232	15.1796	2	DISCHARGE	1	1		1	1	11.6
1072	MALE	64	Surgical III	14	81.7	87	25.216	26.8519	0	DISCHARGE	1	1		1	1	16
1073	FEMALE	49	Internal Medicine	9	52	52	22.2137	22.2137	0	DISCHARGE	1	1		1	1	13
1074	MALE	66	Surgical III	33		60		23.4375	1	DISCHARGE						12
1076	FEMALE	53	Surgical II	9	80.3	86	32.9964	35.3386	0	DISCHARGE	0	0	0		0	11
1077	FEMALE	86	Surgical III	10	61.2	54	27.9401	24.653	0	DISCHARGE	0	0	0		0	12
1078	MALE	87	Surgical II	7	53.2	60	19.5409	22.0386	2	DISCHARGE	1	1		1	1	13
1079	MALE	70	Surgical II	7	72	97	22.4712	30.2737	2	DISCHARGE	1	1		1	1	14
1080	MALE	49	Surgical II	8	104.1	101	30.7479	29.8322	0	DISCHARGE	0	0	0		0	13
1081	FEMALE	66	Others	5	82	82	30.863	30.863	0	DISCHARGE	1	1		1	1	14
1082	MALE	60	Others	25	73	73	25.5593	25.5593	0	DISCHARGE	0	0	0		0	12
1083	FEMALE	61	Surgical I	4	80	79	26.1224	25.7959	2	DISCHARGE	0	0	0		0	13
1084	FEMALE	90	Internal Medicine	13	32.6	40	13.3958	16.4366	2	DISCHARGE	2		1	2	1	14
1085	FEMALE	62	Surgical I	37					2	DISCHARGE						12
1086	FEMALE	77	Surgical III	9	70	70	27.3437	27.3437	2	DISCHARGE	0	0	0		0	13
1087	FEMALE	48	Internal Medicine	6	81	70	31.6406	27.3437	0	DISCHARGE	1	1		1	1	14
1088	FEMALE	77	Surgical II	21					1	DISCHARGE						16
1089	FEMALE	31	Surgical II	2	88.3	86	31.2854	30.4705	0	DISCHARGE	0	0	0		0	12
1090	FEMALE	37	Others	25	51.9	72	23.3773	32.431	1	DISCHARGE	1	1		1	1	12.4
1091	FEMALE	40	Internal Medicine	6	103.9	105	40.0833	40.5077	1	DISCHARGE	1	1		1	1	15.2
1092	FEMALE	53	Surgical III	3	59	59	26.2222	26.2222	0	DISCHARGE	0	0	0		0	13
1093	FEMALE	66	Surgical II	5	62.8	65	25.1562	26.0375	1	DISCHARGE	1	1		1	1	14
1094	MALE	78	Others	10	65	65	25.3906	25.3906	0	DISCHARGE	1	1		1	1	13.5
1096	MALE	27	Surgical I	2	81	81	25.565	25.565	0	DISCHARGE	0	0	0		0	12
1097	MALE	60	Surgical II	16		74		24.4418	2	DISCHARGE						15.6
1098	MALE	59	Internal Medicine	23	89	81	29.3962	26.7539	0	DISCHARGE	1	1		1	1	14
1099	MALE	52	Others	55	73	87	24.1115	28.7356	1	DISCHARGE	1	1		1	1	12
1100	FEMALE	37	Surgical II	39	72.5	71	28.6777	28.0843	1	DISCHARGE	0	0	0		0	11.9
1101	MALE	48	Surgical II	2	82	94	23.4493	26.881	1	DISCHARGE	1	1		1	1	14
1102	FEMALE	67	Internal Medicine	28	93.3	96	38.3383	39.4477	0	DISCHARGE	1	1		1	1	14
1103	MALE	83	Surgical I	19		69			1	DISCHARGE						14
1105	FEMALE	50	Surgical III	7	60	70	23.1473	27.0051	1	DISCHARGE	1	1		1	1	15.2
1106	MALE	61	Surgical II	12	60	69	18.937	21.7776	2	DISCHARGE	1	1		1	1	13
1107	MALE	26	Others	11	78.4		24.7444		0	DISCHARGE	1	1		1	1	13
1108	MALE	78	Internal Medicine	14	81	81	29.3947	29.3947	0	DISCHARGE	0	0	0		0	12
1109	MALE	62	Surgical I	6					1	DISCHARGE						11
1110	FEMALE	44	Internal Medicine	20	67.9	78	25.2454	29.0006	1	DISCHARGE	1	1		1	1	18.9
1111	MALE	55	Others	30	73	78	23.5666	25.1808	1	DISCHARGE	1	1		1	1	12
1112	MALE	53	Surgical I	28	56	79	17.8748	25.2163	1	DISCHARGE	1	1		1	1	12
1113	FEMALE	85	Surgical II	9	56		24.2382		1	DISCHARGE	1	1		1	1	16.1
1114	MALE	30	Surgical I	21	75	72	26.2596	25.2092	0	DISCHARGE	0	0	0		0	11
1115	FEMALE	71	Internal Medicine	40	65.7	65	29.9945	29.6749	0	DISCHARGE	1	1		1	1	14
1116	MALE	41	Others	4	81	82	28.0277	28.3737	0	DISCHARGE	0	0	0		0	11.8
1117	MALE	65	Others	5	80	80	28.0102	28.0102	0	DISCHARGE	0	0	0		0	12
1118	MALE	46	Surgical III	14	51	65	16.6531	21.2245	1	DISCHARGE	2		1	2	1	15
1119	MALE	61	Surgical II	4	63.8	75	23.4343	27.5482	1	DISCHARGE	1	1		1	1	13
1120	FEMALE	72	Surgical II	8	48.6	58	22.4906	26.8407	1	DISCHARGE	1	1		1	1	13.9
1121	FEMALE	53	Internal Medicine	14	84.3	95	32.1216	36.1988	0	DISCHARGE	1	1		1	1	15
1122	MALE	85	Others	9	52	52	20.3125	20.3125	1	DISCHARGE	1	1		1	1	12
1123	MALE	58	Internal Medicine	18	68.6	68	22.1462	21.9525	0	DISCHARGE	1	1		1	1	12
1124	MALE	37	Surgical I	36	61.6		18.5968		2	DISCHARGE	1	1		1	1	12
1125	FEMALE	58	Surgical I	43	76	87	30.4438	34.8502	2	DISCHARGE	0	0	0		0	13
1126	MALE	42	Others	56		75		25.9516	2	DISCHARGE						15
1127	FEMALE	42	Surgical II	6	102.9	107	37.7961	39.3021	1	DISCHARGE	0	0	0		0	13
1128	FEMALE	60	Others	7	65	65	28.1337	28.1337	999	DISCHARGE	1	1		1	1	14
1129	FEMALE	28	Surgical I	31	68	98	24.3824	35.1393	0	DISCHARGE	1	1		1	1	11
1130	MALE	29	Internal Medicine	13	80.4	80	29.8929	29.7442	0	DISCHARGE	0	0	0		0	12
1131	MALE	68	Surgical I	20	59	59	22.2063	22.2063	1	DISCHARGE	1	1		1	1	13
1132	FEMALE	55	Surgical II	3	135.9	136	47.0242	47.0588	0	DISCHARGE	1	1		1	1	15.2
1133	FEMALE	77	Others	4	68	68	26.5625	26.5625	0	DISCHARGE	0	0	0		0	12
1134	MALE	55	Internal Medicine	55	83.3	82	29.1656	28.7105	0	DISCHARGE	1	1		1	1	16
1135	MALE	73	Surgical II	5	69	71	24.4473	25.1559	1	DISCHARGE	1	1		1	1	19
1136	FEMALE	25	Internal Medicine	70	43	52	15.9875	19.3337	2	DISCHARGE	1	1		1	1	11
1137	MALE	34	Surgical III	8	72	62	24.3375	20.9573	0	DISCHARGE	1	1		1	1	13.3
1138	MALE	69	Others	5	90	90	31.1419	31.1419	0	DISCHARGE	1	1		1	1	13.8
1139	MALE	73	Others	2	55	55	21.4844	21.4844	1	DISCHARGE	1	1		1	1	15
1140	FEMALE	61	Surgical II	22	64	64	24.0882	24.0882	0	DISCHARGE	1	1		1	1	11
1141	FEMALE	46	Surgical II	3	73	73	28.5156	28.5156	0	DISCHARGE	0	0	0		0	11.9
1142	FEMALE	38	Surgical III	8	58.3		23.6521		1	DISCHARGE	1	1		1	1	13
1143	FEMALE	59	Surgical III	28	68	68	29.8233	29.8233	0	DISCHARGE	1	1		1	1	14
1144	MALE	66	Surgical I	7	75	78	25.0593	26.0617	0	DISCHARGE	0	0	0		0	13
1145	MALE	62	Internal Medicine	24	73.8	91	26.7818	33.0237	0	DISCHARGE	1	1		1	1	15
1146	MALE	44	Surgical II	6	75.2	70	26.964	25.0995	1	DISCHARGE	1	1		1	1	14
1147	FEMALE	47	Surgical III	31	54.5	48	21.2891	18.75	0	DISCHARGE	1	1		1	1	13
1148	MALE	27	Surgical I	17	67	67	20.0066	20.0066	0	DISCHARGE	1	1		1	1	12
1149	MALE	34	Internal Medicine	21	63	72	22.5896	25.8166	1	DISCHARGE	1	1		1	1	14
1150	FEMALE	24	Internal Medicine	13	120	90	40.5625	30.4218	0	DISCHARGE	0	0	0		0	13
1151	FEMALE	69	Others	13		65		25.3906	1	DISCHARGE						11
1154	FEMALE	59	Internal Medicine	14	63.2	75	23.214	27.5482	1	DISCHARGE	1	1		1	1	11
1155	MALE	81	Others	8	67	67	23.1834	23.1834	0	DISCHARGE	1	1		1	1	12
1156	MALE	48	Surgical I	4	80	84	29.0318	30.4834	1	DISCHARGE	0	0	0		0	12
1157	FEMALE	43	Internal Medicine	6	68	58	27.9421	23.833	0	DISCHARGE	0	0	0		0	13
1158	FEMALE	65	Others	27	90	90	36.5126	36.5126	0	DISCHARGE	0	0	0		0	12
1159	MALE	46	Surgical III	4	81.2	95	27.4473	32.112	1	DISCHARGE	0	0	0		0	12
1160	MALE	32	Others	43	102.3	135	33.0256	43.5821	2	DISCHARGE	1	1		1	1	16
1161	FEMALE	73	Surgical II	16	68.4	71	27.7496	28.8044	1	DISCHARGE	0	0	0		0	13
1162	MALE	46	Surgical III	13	62	62	22.7732	22.7732	0	DISCHARGE	1	1		1	1	12.3
1163	MALE	65	Surgical III	48	78.1	80	30.5078	31.25	0	DEATH	1	1		1	1	16
1164	FEMALE	58	Others	6	60.7	64	23.7109	25	0	DISCHARGE	1	1		1	1	13.5
1165	FEMALE	26	Others	16	64.2	60	24.1635	22.5827	0	DISCHARGE	1	1		1	1	19
1166	MALE	65	Others	8		68		26.5625	1	DISCHARGE						12
1167	MALE	84	Surgical III	18		84		31.2314	1	DISCHARGE						15
1168	FEMALE	69	Surgical II	17	45.5	45	17.3373	17.1468	1	DISCHARGE	1	1		1	1	12
1169	MALE	69	Internal Medicine	19	62	64	20.9573	21.6333	0	DISCHARGE	1	1		1	1	13
1170	MALE	85	Surgical I	33					1	DISCHARGE						12
1171	MALE	52	Internal Medicine	37	78.3	80	26.7775	27.3588	0	DISCHARGE	1	1		1	1	16
1172	MALE	61	Surgical II	17	51	63	16.6531	20.5714	2	DISCHARGE	2		1	2	1	14
1173	MALE	78	Surgical I	9	70	70	25.4028	25.4028	0	DISCHARGE	0	0	0		0	12
1174	FEMALE	49	Surgical II	4	73.2	65	28.5937	25.3906	1	DISCHARGE	0	0	0		0	12
1175	MALE	72	Internal Medicine	66	73.3	77	23.3969	24.5779	1	DEATH	1	1		1	1	14.2
1176	FEMALE	88	Internal Medicine	9	60		26.6667		1	DISCHARGE	1	1		1	1	14.8
1177	FEMALE	30	Internal Medicine	35	50	55	19.5312	21.4844	1	DISCHARGE	1	1		1	1	14
1178	FEMALE	52	Internal Medicine	67	57.9	64	24.0999	26.6389	1	DISCHARGE	1	1		1	1	14.1
1180	FEMALE	67	Surgical II	6		67		26.8386	2	DISCHARGE						13.3
1181	MALE	69	Surgical II	22	54	64	18.9069	22.4082	2	DISCHARGE	1	1		1	1	13.2
1182	MALE	58	Others	8	92	92	28.3951	28.3951	0	DISCHARGE	1	1		1	1	14.2
1183	MALE	61	Others	5	84	84	28.3937	28.3937	0	DISCHARGE	0	0	0		0	12
1184	MALE	40	Internal Medicine	35	60	64	18.937	20.1995	1	DISCHARGE	1	1		1	1	12
1185	MALE	70	Others	9	72.2	60	24.6914	20.5191	0	DISCHARGE	1	1		1	1	12
1187	MALE	58	Others	2	94	98	31.4077	32.7442	0	ADMINISTRATIVA	1	1		1	1	16
1188	FEMALE	29	Others	37	51.3	55	17.7509	19.0311	2	DISCHARGE	2		1	2	1	15
1189	FEMALE	62	Internal Medicine	7	94	118	34.9494	43.8727	1	DISCHARGE
1190	MALE	29	Surgical I	5		88		27.1605	0	DISCHARGE						11
1191	MALE	61	Internal Medicine	13	71.9	72	26.4096	26.4463	0	DISCHARGE	1	1		1	1	14.5
1192	MALE	56	Surgical II	4	97	108	32.41	36.0854	1	DISCHARGE	1	1		1	1	13.3
1193	MALE	46	Internal Medicine	6	107.2	109	33.4571	34.0189	0	DISCHARGE	0	0	0		0	12
1194	MALE	39	Surgical II	4	75.65	74	25.8712	25.3069	0	DISCHARGE	0	0	0		0	12
1195	MALE	32	Internal Medicine	22	64	68	20.6612	21.9525	1	DISCHARGE	1	1		1	1	19
1196	FEMALE	70	Internal Medicine	20	58	58	27.5862	27.5862	1	DISCHARGE	0	0	0		0	12
1197	FEMALE	29	Surgical III	4	58	58	20.0692	20.0692	0	DISCHARGE
1198	FEMALE	44	Internal Medicine	13	103	112	34.8161	37.8583	0	DISCHARGE	1	1		1	1	15
1199	MALE	78	Others	3	50		18.3655		2	DISCHARGE	1	1		1	1	11
1200	FEMALE	39	Internal Medicine	7	73.8	70	31.1182	29.5159	0	DISCHARGE	1	1		1	1	19.5
1202	FEMALE	60	Surgical III	7	56	58	21.0772	21.83	0	DISCHARGE	1	1		1	1	14
1203	FEMALE	60	Internal Medicine	13	81.7	83	31.5188	32.0204	0	DISCHARGE	0	0	0		0	13
1204	MALE	79	Surgical III	13	78	78	25.4694	25.4694	0	DISCHARGE	1	1		1	1	13.5
1205	MALE	61	Surgical II	7	78.5		25.3422		1	DISCHARGE	0	0	0		0	12
1206	FEMALE	75	Surgical I	41	51	54	19.9219	21.0937	2	DISCHARGE	1	1		1	1	12
1207	MALE	46	Surgical III	7	76	78	27.9155	28.6501	0	DISCHARGE	0	0	0		0	12
1208	MALE	66	Others	8		83		25.6173	2	DISCHARGE						19.1
1209	MALE	36	Internal Medicine	21	77.8	90	25.9349	30.0018	0	DISCHARGE	1	1		1	1	14
1210	MALE	59	Surgical II	15	57.7	65	20.4436	23.03	1	DISCHARGE	1	1		1	1	14
1211	MALE	76	Internal Medicine	13		74			1	DISCHARGE						12.8
1212	FEMALE	31	Surgical II	10	32	35	13.3195	14.5682	1	DISCHARGE	2		1	2	1	13.8
1213	FEMALE	64	Others	6		75		33.3333	1	DISCHARGE						12.3
1215	MALE	76	Others	17	45	45	17.1468	17.1468	2	DISCHARGE	2		1	2	1	14
1216	MALE	63	Others	50	93.6	100	33.1633	35.4308	1	DISCHARGE	0	0	0		0	13
1217	MALE	87	Surgical II	12	79.63		28.8975		2	DEATH	1	1		1	1	16
1218	MALE	63	Surgical I	28	65	94	21.2245	30.6939	2	DISCHARGE	1	1		1	1	14.6
1219	MALE	70	Internal Medicine	2	74.8	72	25.8824	24.9135	0	DISCHARGE	1	1		1	1	15.3
1222	MALE	26	Others	26	55.4	80	16.5427	23.8884	1	DISCHARGE
1224	MALE	24	Surgical I	51		64		20.1995	1	DISCHARGE						13
1225	FEMALE	77	Surgical I	5	47	47	21.7502	21.7502	1	DISCHARGE	1	1		1	1	13
1226	FEMALE	33	Others	51		55		24.4444	1	DISCHARGE						17
1228	MALE	77	Surgical II	8	42.1	52	16.4453	20.3125	2	DISCHARGE	2		1	2	1	13.8
1229	MALE	49	Surgical I	13	71.5	80	26.2626	29.3848	0	DISCHARGE	0	0	0		0	11
1230	MALE	64	Surgical I	7	55.3	57	17.6514	18.194	1	DISCHARGE	1	1		1	1	11
1231	MALE	54	Internal Medicine	13	74.6	75	28.0778	28.2284	0	DISCHARGE	1	1		1	1	16
1232	FEMALE	88	Surgical II	96	40	44	15.8222	17.4044	1	DISCHARGE	1	1		1	1	13
1233	MALE	65	Surgical II	18	98.1	106	32.7776	35.4172	2	DISCHARGE	1	1		1	1	15
1234	MALE	79	Surgical II	7	60	76	18.726	23.7196	1	DISCHARGE	1	1		1	1	12
1235	MALE	94	Others	4	53	53	20.1951	20.1951	1	DISCHARGE	1	1		1	1	13
1236	MALE	52	Surgical III	8	68.3	75	20.3948	22.3954	1	DISCHARGE	1	1		1	1	12
1237	FEMALE	23	Surgical I	6					0	DISCHARGE						14
1238	MALE	23	Surgical I	14	70	70	25.7117	25.7117	0	DISCHARGE	0	0	0		0	12
1239	MALE	45	Surgical II	5	83.5	78	27.2653	25.4694	0	DISCHARGE	0	0	0		0	13
1240	MALE	46	Surgical I	2	82.3	84	28.4775	29.0657	1	DISCHARGE	0	0	0		0	11
1241	MALE	34	Internal Medicine	3	78	82	26.3656	27.7177	0	DISCHARGE	0	0	0		0	13.1
1242	FEMALE	49	Surgical II	6	59.9	65	22.8243	24.7676	1	DISCHARGE	1	1		1	1	24.1
1243	MALE	64	Surgical III	4	65	65	21.7181	21.7181	0	DISCHARGE	1	1		1	1	14
1244	MALE	25	Others	31	68.5	69	22.6252	22.7903	1	ADMINISTRATIVA	1	1		1	1	19
1245	MALE	74	Others	3	67.2	74	25.6059	28.1969	1	DISCHARGE	0	0	0		0	12
1246	MALE	65	Internal Medicine	63	70	77	28.0404	30.8444	1	DISCHARGE	1	1		1	1	14
1247	MALE	44	Internal Medicine	25	90.4	90	31.2803	31.1419	0	DISCHARGE	1	1		1	1	14
1248	MALE	33	Others	14		86		26.5432	1	DISCHARGE						20
1249	MALE	25	Internal Medicine	38	62.4	78	20.3755	25.4694	1	DISCHARGE	1	1		1	1	12.3
1250	FEMALE	25	Internal Medicine	4	54.1	45	19.3983	16.1354	1	DISCHARGE	1	1		1	1	13.9
1251	MALE	38	Surgical II	4	86	84	30.111	29.4107	0	DISCHARGE	0	0	0		0	12
1252	MALE	58	Internal Medicine	33	94	100	30.6939	32.6531	999	DISCHARGE	0	0	0		0	11
1253	MALE	42	Internal Medicine	13	58.5	68	21.4876	24.977	0	DISCHARGE	1	1		1	1	13.2
1254	MALE	60	Internal Medicine	13	91	105	31.8616	36.7634	0	DISCHARGE	0	0	0		0	12
1256	MALE	63	Internal Medicine	152	91.6	96	32.4546	34.0136	0	DISCHARGE	0	0	0		0	12.2
1257	MALE	70	Surgical I	7	81	81	28.0277	28.0277	0	DISCHARGE	0	0	0		0	11
1258	MALE	73	Surgical III	9	57.2	60	18.8929	19.8177	1	DISCHARGE	1	1		1	1	14
1259	MALE	45	Internal Medicine	7	95.6	98	32.3148	33.126	1	DISCHARGE	1	1		1	1	16.1
1260	MALE	38	Surgical III	54	88	88	29.4029	29.4029	0	DISCHARGE	0	0	0		0	12
1261	MALE	62	Surgical II	29	54.8	56	21.4062	21.875	0	DISCHARGE	1	1		1	1	15.8
1262	MALE	57	Surgical II	5	47.3	51	18.4766	19.9219	1	DISCHARGE	2		1	2	1	14
1263	FEMALE	53	Others	2	60.6	60	23.091	22.8624	0	DISCHARGE	1	1		1	1	13.5
1265	MALE	77	Others	26	43	47	16.7969	18.3594	2	DISCHARGE	2		1	2	1	19.1
1266	MALE	71	Surgical I	14	68	75	24.093	26.5731	0	DISCHARGE	1	1		1	1	12
1267	MALE	24	Internal Medicine	4	69.5	70	20.7531	20.9024	0	DISCHARGE	1	1		1	1	17
1268	MALE	48	Surgical III	4	73	80	24.3911	26.7299	1	DISCHARGE	1	1		1	1	13
1269	FEMALE	68	Surgical I	2	75	74	27.5482	27.1809	0	DISCHARGE	0	0	0		0	13
1270	FEMALE	57	Surgical II	33	76.5		33.5512		0	DISCHARGE	1	1		1	1	15
1271	MALE	52	Surgical II	7	50.9	67	18.6961	24.6097	1	DISCHARGE	1	1		1	1	14
1272	MALE	56	Others	4	66	68	21.551	22.2041	0	DISCHARGE	1	1		1	1	12
1273	MALE	56	Internal Medicine	27	70.3	72	25.2071	25.8166	0	DISCHARGE	0	0	0		0	11.9
1274	FEMALE	61	Internal Medicine	5	48.4	55	19.3879	22.0317	2	DISCHARGE	1	1		1	1	15.5
1275	MALE	55	Others	33	68	86	24.677	31.2092	1	DISCHARGE	1	1		1	1	18
1276	FEMALE	25	Internal Medicine	10	61.2	58	23.6102	22.3757	0	DISCHARGE
1277	MALE	61	Others	8	71	87	21.6721	26.556	2	DISCHARGE	1	1		1	1	12
1278	MALE	42	Internal Medicine	10	91.2	93	29.4421	30.0232	0	DISCHARGE	0	0	0		0	12.2
1279	FEMALE	68	Surgical II	10	65	70	27.7671	29.903	1	DEATH	1	1		1	1	14
1280	MALE	54	Surgical III	25	62	74	20.2449	24.1633	1	DISCHARGE	1	1		1	1	12
1281	FEMALE	39	Surgical II	5	54.2	58	19.9082	21.3039	1	DISCHARGE	1	1		1	1	13
1282	MALE	43	Surgical III	4		106		30.3126	1	DISCHARGE						16
1283	MALE	24	Surgical II	5	61.55	59	18.3792	17.6177	1	DISCHARGE	1	1		1	1	13
1284	FEMALE	26	Surgical II	3	64.3	67	22.782	23.7387	0	DISCHARGE	1	1		1	1	13.2
1285	FEMALE	29	Internal Medicine	15	74.5	68	28.7412	26.2336	0	DISCHARGE	1	1		1	1	14
1286	MALE	88	Others	3	65	65	26.0375	26.0375	1	DISCHARGE	0	0	0		0	11
1287	MALE	95	Surgical II	5	42		15.0597		2	DISCHARGE	1	1		1	1	13
1288	MALE	69	Surgical III	12	61.75	60	21.1176	20.5191	2	DISCHARGE	1	1		1	1	14
1289	MALE	47	Others	6	59	61	18.6214	19.2526	1	DISCHARGE	1	1		1	1	16
1290	MALE	81	Surgical I	7	46	52	19.1467	21.6441	2	DISCHARGE	1	1		1	1	11
1291	FEMALE	58	Surgical II	11	60.1	51	23.4766	19.9219	1	DISCHARGE	1	1		1	1	12
1292	MALE	46	Internal Medicine	4	68		22.9854		999	DISCHARGE	1	1		1	1	12.8
1293	MALE	47	Others	28	42.5	60	13.8776	19.5918	2	DISCHARGE	2		1	2	1	15
1294	MALE	30	Surgical III	44	70	70	22.5981	22.5981	0	DISCHARGE	1	1		1	1	13.4
1295	MALE	21	Surgical III	15	65	85	17.4501	22.8194	1	DISCHARGE	1	1		1	1	12
1296	FEMALE	86	Surgical I	5	47	47	20.3428	20.3428	1	DISCHARGE	1	1		1	1	11
1297	MALE	48	Surgical III	5	75	75	25.3515	25.3515	0	DISCHARGE	0	0	0		0	12
1298	FEMALE	32	Others	2		63		21.7993	0	DISCHARGE						11
1299	MALE	62	Surgical III	17	120	120	43.0277	43.0277	1	DEATH	1	1		1	1	15
1300	MALE	22	Others	7		70		19.3906	1	DISCHARGE						14
1301	MALE	25	Surgical I	12	70	73	21.3669	22.2826	0	DISCHARGE	1	1		1	1	12
1302	FEMALE	60	Surgical II	15	68	70			1	DISCHARGE						13
1303	FEMALE	40	Surgical II	10	70.8	75	26.3236	27.8852	1	DISCHARGE	1	1		1	1	14
1304	MALE	56	Surgical III	8	61	61	22.4059	22.4059	0	DISCHARGE	1	1		1	1	11
1305	FEMALE	37	Others	10	73	76	28.5156	29.6875	1	DISCHARGE	0	0	0		0	12
1306	FEMALE	75	Surgical II	7	81	86	31.6406	33.5937	0	DISCHARGE	1	1		1	1	15
1307	FEMALE	23	Internal Medicine	17	51.8	52	19.2594	19.3337	0	DISCHARGE	1	1		1	1	11
1308	FEMALE	40	Internal Medicine	9	41.5	47	17.7282	20.0777	2	DISCHARGE	1	1		1	1	12
1309	MALE	79	Surgical II	21	62	68	20.9573	22.9854	1	DISCHARGE	1	1		1	1	15
1310	MALE	56	Surgical I	17	65.8	69	25.7031	26.9531	1	DISCHARGE	0	0	0		0	13
1311	FEMALE	56	Others	12	60	60	24.6548	24.6548	0	DISCHARGE	1	1		1	1	12
1312	FEMALE	26	Internal Medicine	7	68.6		27.8307		0	DISCHARGE	1	1		1	1	14.9
1313	MALE	70	Surgical III	8	74	83	25.6055	28.7197	0	DISCHARGE
1314	FEMALE	32	Others	29	80.3	93	25.9233	30.0232	0	DISCHARGE	0	0	0		0	13
1315	FEMALE	61	Internal Medicine	21	77.15	80	28.6846	29.7442	0	DISCHARGE	0	0	0		0	13
1316	MALE	68	Internal Medicine	23	70.8				1	DISCHARGE						13
1317	FEMALE	28	Internal Medicine	19	54	57	19.3625	20.4382	1	DISCHARGE	1	1		1	1	12
1318	FEMALE	57	Internal Medicine	23	92.9	96	36.2891	37.5	0	DISCHARGE	1	1		1	1	15
1321	FEMALE	66	Surgical III	6	59.9	60	25.5884	25.6312	1	DISCHARGE	1	1		1	1	17
1322	FEMALE	58	Internal Medicine	16	54.9	52	23.4525	22.2137	0	DISCHARGE	1	1		1	1	16.4
1324	MALE	67	Surgical III	5	67.3	82	23.2872	28.3737	888	DISCHARGE	1	1		1	1	13
1325	MALE	34	Others	4	77	77	20.2498	20.2498	0	DISCHARGE	1	1		1	1	11
1326	MALE	66	Internal Medicine	33	88	93	31.5537	33.3465	1	DISCHARGE	0	0	0		0	11
1327	MALE	66	Internal Medicine	82	61.6	64	24.0625	25	1	DISCHARGE	1	1		1	1	12
1328	FEMALE	65	Internal Medicine	50	66	78	26.4381	31.245	0	DISCHARGE	1	1		1	1	14.2
1329	MALE	23	Internal Medicine	205	72.3	74	23.0777	23.6203	0	DISCHARGE	1	1		1	1	12
1330	MALE	63	Others	8	63		22.3214		2	DISCHARGE	1	1		1	1	11
1331	MALE	22	Others	13	66.2	88	19.5534	25.9924	1	DISCHARGE	1	1		1	1	13
1332	FEMALE	63	Internal Medicine	14	46.9	50	20.8444	22.2222	2	DISCHARGE	1	1		1	1	14.4
1333	MALE	55	Internal Medicine	9	115.1	129	36.7391	41.1759	0	DISCHARGE	0	0	0		0	12
1334	FEMALE	82	Surgical I	5					0	DISCHARGE						13
1335	MALE	70	Internal Medicine	66	61	65.4	21.6128	23.1718	1	DISCHARGE	1	1		1	1	13
1336	FEMALE	23	Others	14	56	50	20.5693	18.3655	0	DISCHARGE	1	1		1	1	12
1337	MALE	90	Surgical I	6					2	DISCHARGE						15
1338	MALE	65	Others	9	82	62	32.0312	24.2187	0	DISCHARGE	0	0	0		0	13
1339	MALE	68	Surgical II	83	74	73	25.0135	24.6755	1	DISCHARGE	1	1		1	1	15
1340	MALE	81	Others	76	64	64	25	25	0	DISCHARGE	1	1		1	1	12.6
1343	FEMALE	67	Others	6	61	68	27.1111	30.2222	0	DISCHARGE	1	1		1	1	15
1344	MALE	21	Others	21		60		20.7612	1	DISCHARGE						14
1345	FEMALE	29	Others	16	63.9	72	22.1107	24.9135	1	DISCHARGE	1	1		1	1	15.1
1346	FEMALE	24	Surgical II	13	49.2	51.7	21.0176	22.0855	0	DISCHARGE	1	1		1	1	12.5
1347	MALE	76	Surgical II	10	77.7	88	26.8858	30.4498	1	DISCHARGE	1	1		1	1	14
1348	MALE	60	Surgical I	4	58	62	21.3039	22.7732	1	DISCHARGE	1	1		1	1	18.9
1349	MALE	38	Surgical III	19	114.2	115	38.6019	38.8724	0	DISCHARGE	0	0	0		0	12
1350	MALE	80	Surgical III	6	76		31.6337		1	DEATH	0	0	0		0	13
1351	MALE	24	Internal Medicine	10	52.4	46.3	20.727	18.3141	0	DISCHARGE	1	1		1	1	14.8
1352	FEMALE	24	Internal Medicine	39	89.7	80	30.3204	27.0416	1	DISCHARGE	1	1		1	1	13.5
1353	FEMALE	22	Surgical I	22		83		34.9975	0	DISCHARGE						12
1354	FEMALE	24	Internal Medicine	11	58.9	66	21.6345	24.2424	1	DISCHARGE	1	1		1	1	12.2
1355	MALE	64	Surgical I	5	54	52	23.3726	22.5069	1	DISCHARGE
1356	MALE	44	Others	8	87	91	28.4082	29.7143	0	DISCHARGE	0	0	0		0	13
1357	FEMALE	75	Surgical I	55	57	59	23.7253	24.5578	0	DISCHARGE	1	1		1	1	12.5
1358	MALE	39	Surgical I	23	102	105	28.2548	29.0859	1	DISCHARGE	0	0	0		0	13
1359	FEMALE	21	Internal Medicine	7	63.8	58	25.8834	23.5304	1	DISCHARGE	1	1		1	1	17
1360	MALE	61	Others	2	92	92	33.7925	33.7925	0	DISCHARGE	1	1		1	1	14
1361	MALE	53	Internal Medicine	12	73				0	DISCHARGE						12
1362	MALE	51	Surgical II	8	93	90	29.3524	28.4055	0	DISCHARGE	0	0	0		0	13
1363	FEMALE	30	Internal Medicine	7	60.5	69	22.2222	25.3444	1	DISCHARGE	1	1		1	1	12
1364	MALE	39	Surgical III	19	72	72	26.7698	26.7698	1	DISCHARGE	0	0	0		0	12
1365	MALE	68	Surgical II	14	72		24.9135		2	DISCHARGE	1	1		1	1	15
1366	MALE	28	Surgical II	8	80	81	29.3848	29.7521	0	DISCHARGE	0	0	0		0	12
1367	FEMALE	35	Internal Medicine	4	61	65	20.148	21.4692	0	DISCHARGE	1	1		1	1	14
1368	MALE	77	Internal Medicine	10	41.7	45	17.1351	18.4911	2	DISCHARGE	2		1	2	1	20
1369	FEMALE	46	Others	22	57.9	57	26.7944	26.3779	1	DISCHARGE	1	1		1	1	15
1370	MALE	84	Others	5	56		23.9224		2	DISCHARGE	1	1		1	1	14
1371	FEMALE	60	Surgical III	7	68.6	72	23.737	24.9135	1	DISCHARGE	1	1		1	1	12
1372	FEMALE	24	Surgical II	9	78	85	26.0617	28.4005	1	DISCHARGE	0	0	0		0	12
1373	MALE	49	Surgical II	10	55.3	66	18.9118	22.571	2	DISCHARGE	1	1		1	1	12
1374	MALE	41	Internal Medicine	4	77.7	77	25.0839	24.858	0	DISCHARGE	1	1		1	1	14.3
1376	MALE	96	Surgical I	25					1	DISCHARGE						14
1381	MALE	56	Surgical II	23	76		24.8163		1	DISCHARGE	1	1		1	1	12
1382	FEMALE	48	Internal Medicine	8	64.2	70	25.717	28.0404	1	DISCHARGE	1	1		1	1	14.6
1383	FEMALE	45	Surgical II	26	51.5	50	19.8681	19.2894	0	DISCHARGE	1	1		1	1	13.2
1384	MALE	23	Internal Medicine	32	61	63	19.9184	20.5714	1	DISCHARGE	1	1		1	1	13
1385	FEMALE	61	Internal Medicine	60	67.7	73	26.4453	28.5156	2	DISCHARGE	0	0	0		0	12
1387	MALE	39	Others	16		54		21.0937	1	DISCHARGE						15
1388	FEMALE	28	Surgical II	4	60.7	77	24.0101	30.4577	1	DISCHARGE	1	1		1	1	12.9
1389	FEMALE	66	Internal Medicine	43	82.3	88	29.1596	31.1791	0	DISCHARGE	1	1		1	1	14
1390	MALE	78	Surgical II	3	48.9	65	16.9204	22.4913	2	DISCHARGE	1	1		1	1	13.1
1391	MALE	51	Internal Medicine	13	81.1	82	28.7344	29.0533	1	DISCHARGE	1	1		1	1	16.7
1392	MALE	55	Surgical I	21	74.8	76	25.5805	25.9909	0	DISCHARGE	0	0	0		0	12
1393	MALE	28	Internal Medicine	11	65.5	69	23.486	24.7409	0	DISCHARGE	1	1		1	1	12
1394	MALE	69	Internal Medicine	15	87	89	32.3468	33.0904	0	DISCHARGE	1	1		1	1	16
1397	MALE	75	Others	16	67	68	24.6097	24.977	0	DISCHARGE	1	1		1	1	12
1398	MALE	79	Surgical III	2	61	61	21.3578	21.3578	1	DISCHARGE	1	1		1	1	12.3
1399	MALE	70	Surgical I	11	80	85	24.6914	26.2346	1	DISCHARGE	1	1		1	1	13
1400	MALE	63	Internal Medicine	49	76	76	28.257	28.257	0	DISCHARGE	0	0	0		0	13
1401	MALE	22	Others	43		60		20.7612	1	DISCHARGE						12
1402	FEMALE	43	Surgical I	110					2	DISCHARGE						12
1403	MALE	43	Surgical II	24	77.8	78	25.9949	26.0617	0	DISCHARGE	0	0	0		0	13
1404	MALE	51	Internal Medicine	5	67	68	24.3141	24.677	0	DISCHARGE	1	1		1	1	18
1405	MALE	62	Others	15	75.5	80	26.1246	27.6817	1	DISCHARGE	1	1		1	1	14
1406	MALE	55	Surgical III	6	65	65	26.0375	26.0375	0	DISCHARGE	0	0	0		0	12
1407	MALE	77	Others	14	64	64	22.9481	22.9481	1	DISCHARGE	1	1		1	1	13
1409	MALE	82	Surgical III	8	75	75	25.9516	25.9516	1	DISCHARGE	0	0	0		0	13
1410	FEMALE	50	Others	6	72.5	68.5	33.099	31.2728	0	DISCHARGE	0	0	0		0	13
1411	MALE	67	Internal Medicine	5	66.5	69	22.2193	23.0546	0	DISCHARGE	1	1		1	1	12.1
1412	FEMALE	55	Internal Medicine	6	60.8	64	24.3551	25.6369	0	DISCHARGE	1	1		1	1	13.4
1413	FEMALE	23	Surgical I	13	45	72	20.8247	33.3195	2	DISCHARGE	1	1		1	1	13.3
1414	MALE	22	Surgical I	3	66	66	20.3704	20.3704	0	DISCHARGE	1	1		1	1	12
1415	MALE	50	Internal Medicine	28	94	94	34.5271	34.5271	0	DISCHARGE	0	0	0		0	12
1416	MALE	39	Surgical II	3	72	78	25.2092	27.31	1	DISCHARGE	0	0	0		0	12
1417	FEMALE	53	Surgical III	5	85	83	31.9922	31.2394	0	DISCHARGE	1	1		1	1	13.6
1418	MALE	77	Surgical II	8	91	91	32.6294	32.6294	0	DISCHARGE	0	0	0		0	12
1419	MALE	56	Others	11					1	DISCHARGE						16.2
1420	FEMALE	68	Surgical II	11	52.15	51	21.9894	21.5045	1	DISCHARGE	1	1		1	1	16.3
1421	MALE	71	Surgical I	12	70	73	25.7117	26.8136	1	DEATH	1	1		1	1	14
1422	MALE	67	Surgical I	18	61.8	68	24.1406	26.5625	2	DISCHARGE	1	1		1	1	12
1423	MALE	64	Surgical III	38	58	58	22.6562	22.6562	1	DISCHARGE	1	1		1	1	12
1424	FEMALE	22	Internal Medicine	14	98.9	105	38.6328	41.0156	0	DISCHARGE	1	1		1	1	16
1425	FEMALE	55	Surgical II	4	67.9	68	24.3465	24.3824	0	DISCHARGE	1	1		1	1	12
1426	MALE	33	Others	17		71		21.9136	1	DISCHARGE						20
1427	MALE	80	Surgical I	27	55		21.4844		1	DISCHARGE	1	1		1	1	12
1428	MALE	73	Surgical II	10	55	62	21.4844	24.2187	1	DISCHARGE	1	1		1	1	12
1429	MALE	40	Others	29	59.2	58	22.5575	22.1003	0	DISCHARGE	1	1		1	1	16
1430	FEMALE	80	Surgical I	44	62	62	25.1532	25.1532	2	DISCHARGE	0	0	0		0	13
1431	FEMALE	64	Surgical II	22	51	60	21.2279	24.974	1	DISCHARGE	1	1		1	1	13
1432	FEMALE	76	Others	11					1	DISCHARGE						12.8
1434	MALE	51	Surgical I	34		90		33.0579	1	DISCHARGE						12
1435	FEMALE	51	Surgical III	5	60	60	28.9352	28.9352	0	DISCHARGE	0	0	0		0	12
1436	MALE	65	Internal Medicine	24	77	77	27.2817	27.2817	0	DISCHARGE	1	1		1	1	14
1437	FEMALE	31	Surgical I	2	58	65	20.0692	22.4913	1	DISCHARGE	1	1		1	1	17
1438	FEMALE	40	Internal Medicine	4	65.1	64	28.1769	27.7008	0	DISCHARGE	1	1		1	1	13.5
1439	FEMALE	52	Surgical I	27		69		33.7425	0	DISCHARGE						11
1440	MALE	61	Surgical II	11	54.1	54	19.6327	19.5965	2	DISCHARGE	1	1		1	1	12
1441	MALE	69	Others	13	106.9	150	34.9061	48.9796	1	DISCHARGE	1	1		1	1	16.1
1442	MALE	19	Internal Medicine	17	57.5	51	20.8666	18.5078	0	DISCHARGE	1	1		1	1	11
1443	MALE	45	Others	36	108	95	32.966	28.9979	1	DISCHARGE	1	1		1	1	17
1444	FEMALE	75	Surgical II	2	45.1	56	17.399	21.6041	2	DISCHARGE	2		1	2	1	13.8
1445	FEMALE	34	Surgical III	8	65	60	23.8751	22.0386	0	DISCHARGE	1	1		1	1	13
1447	FEMALE	34	Others	10	57.3	64	20.3019	22.6757	1	DISCHARGE	1	1		1	1	12
1448	MALE	62	Surgical II	5	62	60	20.2449	19.5918	0	DISCHARGE	1	1		1	1	13.1
1449	MALE	23	Internal Medicine	20	61.9	66	23.2978	24.841	1	DISCHARGE	1	1		1	1	20.7
1450	MALE	49	Others	40	45.6	62	19.4797	26.4855	1	DISCHARGE	1	1		1	1	15.6
1452	MALE	49	Others	4	86	76	26.8406	23.7196	0	DISCHARGE	0	0	0		0	12
1453	FEMALE	61	Others	48	74	77	27.1809	28.2828	0	DISCHARGE	0	0	0		0	12
1454	MALE	78	Surgical III	25	67	68.5	23.1834	23.7024	1	DISCHARGE	1	1		1	1	12
1455	MALE	74	Surgical II	8	54.6	65	23.0224	27.4077	1	DISCHARGE	1	1		1	1	13
1457	MALE	61	Internal Medicine	9	92.9	96	34.123	35.2617	999	DISCHARGE	0	0	0		0	13
1458	MALE	61	Surgical III	3	84	84	23.5156	23.5156	0	DISCHARGE	1	1		1	1	11
1459	MALE	46	Surgical I	4	78	78	27.6361	27.6361	0	DISCHARGE	0	0	0		0	11
1460	MALE	48	Surgical II	9	87.1	88	26.8827	27.1605	0	DISCHARGE	1	1		1	1	15
1461	FEMALE	81	Others	10	49	54	20.9321	23.0681	2	DISCHARGE	1	1		1	1	13
1462	MALE	37	Surgical I	3	104	87	32.8241	27.4587	0	DISCHARGE	0	0	0		0	12
1463	MALE	41	Others	5	54.5	51	22.1104	20.6905	0	DISCHARGE	1	1		1	1	12
1464	FEMALE	66	Surgical II	78					1	DEATH						22.7
1466	FEMALE	74	Internal Medicine	22	42	55	21.1257	27.6646	1	DISCHARGE	1	1		1	1	13
1467	FEMALE	61	Internal Medicine	2	77	85	32.0499	35.3798	1	DISCHARGE	1	1		1	1	16
1469	MALE	78	Internal Medicine	6	57.7	62	24.3296	26.1427	1	DISCHARGE
1470	FEMALE	69	Surgical II	15	45.5	47	19.9553	20.6131	0	DISCHARGE	1	1		1	1	12
1471	MALE	73	Others	14	73	78	24.1115	25.763	1	DISCHARGE	1	1		1	1	12
1472	MALE	21	Internal Medicine	25	40	42	13.2118	13.8724	2	DISCHARGE	1	1		1	1	11
1473	FEMALE	60	Surgical I	10	45	60	17.5781	23.4375	2	DISCHARGE	2		1	2	1	14
1474	FEMALE	45	Others	10	94.8	93	32.8028	32.1799	0	DISCHARGE	1	1		1	1	14
1475	FEMALE	59	Others	4	69.8	74	31.8663	33.7838	1	DISCHARGE	0	0	0		0	12
1476	FEMALE	65	Internal Medicine	66	93.4	90	43.2227	41.6493	1	DISCHARGE	1	1		1	1	17
1477	MALE	43	Internal Medicine	7	122.2	118	36.4896	35.2355	0	DISCHARGE	1	1		1	1	13.5
1478	MALE	45	Internal Medicine	324	94	72	31.7739	24.3375	0	DISCHARGE	0	0	0		0	13
1479	MALE	37	Surgical I	4	78.5	83	28.8338	30.4867	0	DISCHARGE
1480	MALE	80	Surgical III	29	85	87	26.8274	27.4587	0	DISCHARGE	0	0	0		0	12.2
1481	MALE	47	Others	21	30	44	11.8666	17.4044	2	DISCHARGE	1	1		1	1	13
1482	FEMALE	75	Surgical II	9					0	DEATH						13
1483	FEMALE	64	Surgical III	12	58.3	62	24.2664	25.8065	1	DISCHARGE	1	1		1	1	14
1484	FEMALE	25	Internal Medicine	139	44	54	19.5556	24	1	DEATH	1	1		1	1	19
1485	FEMALE	26	Surgical III	2	78.4	76	28.7971	27.9155	0	DISCHARGE	0	0	0		0	13
1486	FEMALE	56	Surgical II	3	62.75	65	27.5207	28.5075	0	DISCHARGE	1	1		1	1	18.1
1487	FEMALE	22	Internal Medicine	3	50.5	56	21.8577	24.2382	0	DISCHARGE	1	1		1	1	12
1488	MALE	49	Surgical I	10	104	110	32.8241	34.7178	1	DISCHARGE	0	0	0		0	12
1489	MALE	63	Internal Medicine	28	79	81	29.0174	29.7521	1	DISCHARGE	1	1		1	1	14
1490	FEMALE	74	Surgical II	12					1	DISCHARGE						14.6
1491	MALE	18	Surgical II	5	63	63	18.8121	18.8121	0	DISCHARGE	1	1		1	1	11
1492	MALE	23	Surgical I	4	63	64	21.7993	22.1453	0	DISCHARGE	1	1		1	1	12
1493	MALE	41	Surgical II	3	71.2	69	27.8125	26.9531	0	DISCHARGE	0	0	0		0	13
1495	FEMALE	53	Surgical II	2	65	65	24.1672	24.1672	0	DISCHARGE	1	1		1	1	12.7
1496	FEMALE	42	Others	22	79	79	27.3356	27.3356	1	DISCHARGE	1	1		1	1	15.4
1497	MALE	18	Others	57		110		30.4709	1	DISCHARGE						18
1498	MALE	18	Others	18		80		22.1607	0	DISCHARGE						12
1499	MALE	67	Internal Medicine	33	86	95	29.7578	32.872	1	DISCHARGE	0	0	0		0	12
1500	FEMALE	68	Surgical II	25	76.6	88	32.2989	37.1058	1	DISCHARGE	1	1		1	1	18.4
1501	FEMALE	68	Surgical III	4	47	41	20.6131	17.9817	0	DISCHARGE
1502	MALE	71	Internal Medicine	23	75	75	24.4898	24.4898	2	DISCHARGE	1	1		1	1	12
1503	MALE	21	Internal Medicine	5	104	80	30.0613	23.1241	0	DISCHARGE	0	0	0		0	12
1504	MALE	41	Surgical II	30	77.4	68	27.4235	24.093	1	DISCHARGE	1	1		1	1	13.5
1505	MALE	54	Internal Medicine	21	104	98	35.9862	33.91	0	DISCHARGE	0	0	0		0	13
1506	MALE	54	Internal Medicine	10	111	102	31.7424	29.1687	0	DISCHARGE	1	1		1	1	19
1507	FEMALE	20	Internal Medicine	83	84	90	31.2314	33.4622	0	DISCHARGE	1	1		1	1	13.7
1508	FEMALE	74	Others	7					2	DISCHARGE						15
1509	FEMALE	76	Surgical II	9	61.3	60	22.5161	22.0386	1	DISCHARGE	1	1		1	1	13
1511	MALE	51	Surgical I	15	109		31.8481		1	DISCHARGE	1	1		1	1	14
1512	FEMALE	65	Others	6	80	84	27.6817	29.0657	1	DISCHARGE	0	0	0		0	12
1513	FEMALE	61	Internal Medicine	14	58.5	57	24.0385	23.4221	0	DISCHARGE
1514	FEMALE	23	Internal Medicine	58	46	62	27.2189	36.6864	1	DISCHARGE	1	1		1	1	14
1515	MALE	73	Surgical II	7	70	70	24.8016	24.8016	0	DISCHARGE	1	1		1	1	12
1516	MALE	18	Surgical I	9	76	73	22.448	21.5619	1	DISCHARGE	1	1		1	1	18
1517	MALE	20	Surgical III	30	67	60	21.6296	19.3698	2	DISCHARGE	1	1		1	1	13
1518	MALE	57	Others	14	53.7	53.5	18.1517	18.0841	1	DISCHARGE	2		1	2	1	21.8
1520	FEMALE	49	Others	14	67	70	27.1816	28.3987	0	DISCHARGE	0	0	0		0	13
1521	MALE	81	Others	30	65	71	24.4646	26.7229	2	DEATH	1	1		1	1	13
1522	MALE	78	Surgical II	2	85.2	85	24.8941	24.8356	0	DISCHARGE	1	1		1	1	12
1523	FEMALE	74	Surgical II	2	79.5	74	32.6677	30.4076	1	DISCHARGE	0	0	0		0	13
1524	FEMALE	80	Internal Medicine	50					1	DISCHARGE						15
1525	FEMALE	69	Others	6	112	116	47.2255	48.9121	0	DISCHARGE	0	0	0		0	12
1526	MALE	88	Others	5	54	55	17.8359	18.1662	2	DISCHARGE	1	1		1	1	12
1527	FEMALE	59	Internal Medicine	1	55.8	60	22.6378	24.3418	0	DISCHARGE	1	1		1	1	20
1528	FEMALE	65	Surgical III	43	67	70	26.1719	27.3437	1	DISCHARGE	1	1		1	1	13.5
1529	MALE	62	Internal Medicine	16	74.2	78	29.3501	30.8532	1	DISCHARGE	1	1		1	1	14
1530	MALE	80	Surgical II	7	68	68	22.9854	22.9854	0	DISCHARGE	1	1		1	1	11
1531	MALE	26	Surgical III	11	76	76	26.9274	26.9274	0	DISCHARGE	0	0	0		0	12
1532	MALE	58	Surgical III	9	85	90	30.1162	31.8878	999	DISCHARGE	0	0	0		0	13.1
1533	MALE	97	Surgical III	4	45	65	14.6939	21.2245	2	DISCHARGE	1	1		1	1	13
1534	FEMALE	72	Internal Medicine	10	61.6	64	23.1849	24.0882	0	DISCHARGE	1	1		1	1	14
1535	FEMALE	37	Surgical II	6	88.6	98	32.5436	35.9963	1	DISCHARGE	0	0	0		0	11
1536	FEMALE	50	Others	8		62		24.2187	2	DISCHARGE						22
1538	MALE	55	Surgical I	20	62	62	22.7732	22.7732	0	DISCHARGE	1	1		1	1	14
1539	MALE	64	Surgical III	3	56	52	21.3382	19.8141	2	DISCHARGE	1	1		1	1	13
1541	FEMALE	72	Surgical I	33	62	64	25.8065	26.6389	1	DISCHARGE	1	1		1	1	14
1542	MALE	63	Surgical II	1	85	85	30.1162	30.1162	0	DISCHARGE	0	0	0		0	12
1543	FEMALE	61	Others	41	115.4	100	51.2889	44.4444	1	DISCHARGE	1	1		1	1	16.4
1544	FEMALE	72	Surgical II	5	47.45	49	19.7503	20.3954	1	DISCHARGE	1	1		1	1	14
1545	MALE	19	Surgical II	17	55	55	16.6043	16.6043	1	DISCHARGE	1	1		1	1	11
1546	FEMALE	37	Internal Medicine	12	58.5	65	22.8516	25.3906	0	DISCHARGE	1	1		1	1	13.4
1547	MALE	75	Others	11	82	82	25.3086	25.3086	0	DISCHARGE	1	1		1	1	18.1
1548	FEMALE	60	Surgical II	26	72	72	28.125	28.125	2	DISCHARGE	1	1		1	1	15
1549	FEMALE	63	Surgical III	6	50.5	51	23.3699	23.6013	0	DISCHARGE	1	1		1	1	13
1550	MALE	56	Surgical II	6	65	69	22.4913	23.8754	1	DISCHARGE	1	1		1	1	14
1551	MALE	72	Internal Medicine	8	68.1	70	24.4182	25.0995	0	DISCHARGE	1	1		1	1	14.4
1552	MALE	19	Surgical II	7	71.8	70	20.9788	20.4529	0	DISCHARGE	1	1		1	1	14
1553	MALE	81	Surgical III	14	53	58	22.0604	24.1415	1	DISCHARGE	1	1		1	1	12
1554	MALE	64	Surgical II	9	91.2	97	30.4721	32.41	0	DISCHARGE	0	0	0		0	12
1556	FEMALE	73	Internal Medicine	17	51.8	55	20.7499	22.0317	0	DISCHARGE	1	1		1	1	14
1557	MALE	64	Internal Medicine	19	55	65	17.7557	20.984	2	DISCHARGE	1	1		1	1	12
1558	MALE	81	Surgical I	8					2	DISCHARGE						12
1560	MALE	33	Others	26		55		19.0311	1	DISCHARGE						17
1561	MALE	91	Others	4	53	56	16.358	17.284	2	DISCHARGE	1	1		1	1	13
1562	MALE	64	Others	9	72.3	78	25.0173	26.9896	1	DISCHARGE	0	0	0		0	12
1563	FEMALE	37	Others	15	64	76	26.2985	31.2295	0	DISCHARGE	1	1		1	1	14
1564	FEMALE	54	Others	16	73	73	25.2595	25.2595	0	DISCHARGE	1	1		1	1	13.7
1565	FEMALE	21	Surgical II	22	53	55	21.5019	22.3133	0	DISCHARGE	1	1		1	1	12
1566	FEMALE	48	Surgical II	4	57.3	55	23.8502	22.8928	0	DISCHARGE	1	1		1	1	11
1567	MALE	44	Internal Medicine	53	63.7	75	23.3976	27.5482	1	DISCHARGE	1	1		1	1	12.7
1568	MALE	81	Surgical I	21	53		21.7784		2	DEATH	1	1		1	1	12
1569	MALE	58	Surgical II	13	82	79	31.2452	30.1021	0	DISCHARGE	0	0	0		0	12
1570	MALE	65	Internal Medicine	3	71.5	73	25.333	25.8645	0	DISCHARGE	1	1		1	1	13.6
1571	FEMALE	34	Surgical II	6	48.8	62	18.8264	23.9188	1	DISCHARGE	1	1		1	1	13
1572	MALE	31	Internal Medicine	33	77	81	24.0317	25.2801	1	DISCHARGE	1	1		1	1	14.7
1573	FEMALE	64	Internal Medicine	9	58.5	59	26	26.2222	0	DISCHARGE	0	0	0		0	13
1574	MALE	24	Internal Medicine	4	84.7	91	27.6571	29.7143	0	DISCHARGE	0	0	0		0	12.5
1575	MALE	36	Surgical III	15	90.9	94	32.2066	33.305	0	DISCHARGE	0	0	0		0	13
1576	FEMALE	71	Others	6	64	64	23.7954	23.7954	0	DISCHARGE	1	1		1	1	12
1577	FEMALE	57	Surgical II	26	62.5	67	23.815	25.5296	1	DISCHARGE	1	1		1	1	16.8
1579	MALE	70	Others	18	57.2	57	20.5099	20.4382	1	DISCHARGE	1	1		1	1	20.2
1580	MALE	65	Others	1		74		25.6055	1	DISCHARGE						17
1581	FEMALE	65	Others	6	57	60	25.3333	26.6667	1	DISCHARGE	0	0	0		0	12
1582	MALE	58	Others	18	79	87	23.8498	26.2649	1	DISCHARGE	1	1		1	1	16
1583	MALE	54	Internal Medicine	10	44.3	52	16.88	19.8141	2	DISCHARGE	2		1	2	1	15
1585	MALE	77	Surgical II	14	73.4	80	25.6994	28.0102	1	DISCHARGE	0	0	0		0	13
1586	MALE	18	Internal Medicine	10	65.4	65	21.1131	20.984	0	DISCHARGE	1	1		1	1	27
1587	MALE	39	Surgical I	2	89	89	30.0838	30.0838	0	DISCHARGE	1	1		1	1	13.4
1588	MALE	55	Surgical II	7	85	93	31.2213	34.1598	0	DISCHARGE	0	0	0		0	11
1589	FEMALE	57	Surgical II	5	145.3	147.8	55.365	56.3176	0	DISCHARGE	1	1		1	1	14
1590	FEMALE	73	Internal Medicine	15	53	70	20.7031	27.3437	1	DISCHARGE	1	1		1	1	13
1591	FEMALE	21	Internal Medicine	10	39.3	40	17.9419	18.2615	1	DISCHARGE	1	1		1	1	12
1592	MALE	71	Internal Medicine	12	65.1	75	22.526	25.9516	1	DISCHARGE	1	1		1	1	14.6
1593	MALE	18	Surgical II	3	67	67	22.6474	22.6474	0	DISCHARGE	1	1		1	1	13.9
1594	FEMALE	38	Others	29		56		24.8889	2	DISCHARGE						20
1596	MALE	77	Others	8		82		28.3737	2	DISCHARGE						16
1597	FEMALE	61	Internal Medicine	32	61	67	22.9591	25.2174	0	DISCHARGE	1	1		1	1	17.8
1598	FEMALE	44	Others	16		63		24.6094	2	DISCHARGE						14
1599	FEMALE	20	Others	4	52.5	46	20.0046	17.5278	0	DISCHARGE
1600	FEMALE	67	Surgical II	9	64	68	30.44	32.3424	1	DISCHARGE	1	1		1	1	14.3
1601	FEMALE	82	Surgical I	13	51.5	51	21.436	21.2279	1	DISCHARGE	1	1		1	1	13
1602	MALE	64	Surgical III	13	76.6	86	27.466	30.8365	1	DISCHARGE	0	0	0		0	13
1603	MALE	54	Internal Medicine	27	82	86	27.3982	28.7347	1	DISCHARGE	0	0	0		0	12
1604	MALE	80	Others	11	55	55	20.202	20.202	0	DISCHARGE	1	1		1	1	14
1605	FEMALE	45	Surgical III	18		92		32.9879	0	DISCHARGE						12.1
1606	MALE	63	Internal Medicine	13	79.9	81	30.8244	31.2488	0	DISCHARGE	1	1		1	1	14.3
1607	MALE	77	Surgical II	30	53.25	55	18.8669	19.487	2	DISCHARGE	1	1		1	1	13
1608	MALE	72	Internal Medicine	9	62.7	62	27.4988	27.1918	0	DISCHARGE	0	0	0		0	13
1609	FEMALE	80	Others	4	82.5	85	36.6667	37.7778	1	DISCHARGE	1	1		1	1	14.8
1611	FEMALE	54	Others	5	53	53	23.5556	23.5556	0	DISCHARGE	1	1		1	1	13
1612	MALE	59	Surgical II	13	91.4	92	29.8449	30.0408	1	DISCHARGE	0	0	0		0	11
1613	FEMALE	57	Surgical II	21	70.6	69	35.0129	34.2194	0	DISCHARGE	0	0	0		0	11
1614	FEMALE	57	Surgical III	14	52.7	58	25.0654	27.5862	1	DISCHARGE	0	0	0		0	12
1615	MALE	82	Others	15		62		21.4533	0	DISCHARGE						13
1616	MALE	57	Internal Medicine	80	71.9	63	28.0859	24.6094	0	DISCHARGE	0	0	0		0	12
1617	MALE	78	Internal Medicine	89	72	75	22.4712	23.4075	1	DEATH	1	1		1	1	15.5
1618	FEMALE	66	Surgical II	8	74		32.8889		1	DISCHARGE	0	0	0		0	11
1619	MALE	57	Others	5	72	74	23.5102	24.1633	0	DISCHARGE	1	1		1	1	12
1620	MALE	77	Others	2	60	66	16.6205	18.2825	2	DISCHARGE	1	1		1	1	13
1621	MALE	55	Surgical II	6	64	73	23.7954	27.1416	0	DISCHARGE	1	1		1	1	12
1622	FEMALE	61	Surgical II	6	55	55	22.3133	22.3133	0	DISCHARGE	1	1		1	1	12
1623	MALE	51	Internal Medicine	31	88	88	31.5537	31.5537	0	DISCHARGE	1	1		1	1	14
1625	MALE	80	Surgical II	9	52.5	53	22.7233	22.9398	1	DISCHARGE	1	1		1	1	20
1627	FEMALE	62	Internal Medicine	7	101.4	96	40.1092	37.9732	0	DISCHARGE	0	0	0		0	13
1628	FEMALE	42	Others	17		56		19.3772	1	DISCHARGE						12
1630	FEMALE	58	Surgical II	8	53	58	22.0604	24.1415	1	DISCHARGE	1	1		1	1	12
1631	MALE	61	Surgical II	5	63.31	62	24.1236	23.6244	1	DISCHARGE	1	1		1	1	13.3
1632	MALE	50	Surgical I	23		68		22.9854	1	DEATH						12
1633	MALE	37	Internal Medicine	32	60.8	74	22.3324	27.1809	0	DISCHARGE	1	1		1	1	13.5
1634	FEMALE	39	Internal Medicine	17	57	60	23.7253	24.974	1	DISCHARGE	1	1		1	1	13
1635	MALE	20	Surgical II	17	78	78	24.6181	24.6181	0	DISCHARGE	1	1		1	1	11
1637	MALE	52	Surgical II	22	64.8	65	24.6914	24.7676	1	DISCHARGE	1	1		1	1	12
1639	FEMALE	81	Internal Medicine	15					2	DISCHARGE						12
1640	FEMALE	61	Surgical II	4	69.4	58	27.8	23.2335	1	DISCHARGE	0	0	0		0	13
1641	FEMALE	83	Surgical III	7	53.7	66	24.5161	30.1315	1	DISCHARGE	1	1		1	1	13
1642	FEMALE	65	Surgical II	32	38.45	43	16.2127	18.1312	2	DISCHARGE	2		1	2	1	14
1643	MALE	44	Surgical II	75	87	118	28.4082	38.5306	1	DISCHARGE	1	1		1	1	16.9
1644	FEMALE	54	Internal Medicine	6	78.3	85	30.5859	33.2031	0	DISCHARGE	0	0	0		0	13
1645	MALE	64	Others	6	52	58	17.9931	20.0692	2	DISCHARGE	1	1		1	1	12
1646	FEMALE	21	Surgical I	12	58	61	22.6562	23.8281	1	DISCHARGE	1	1		1	1	12
1647	FEMALE	58	Others	13	44.6	48	18.3268	19.7239	1	DISCHARGE	1	1		1	1	12
1650	MALE	81	Surgical III	4					1	DISCHARGE						13
1651	MALE	50	Internal Medicine	1	74	89	22.5878	27.1664	1	DISCHARGE	1	1		1	1	14
1652	MALE	39	Internal Medicine	9	119	130	39.3051	42.9383	0	DISCHARGE	0	0	0		0	12
1653	FEMALE	48	Surgical III	3	81	83	30.4867	31.2394	0	DISCHARGE	1	1		1	1	13.3
1655	MALE	18	Surgical III	25	68	68	22.7204	22.7204	0	DISCHARGE	1	1		1	1	12.1
1656	MALE	76	Internal Medicine	8	62.4	72	22.3744	25.8166	1	DISCHARGE	1	1		1	1	13
1657	MALE	56	Others	5	51	53	19.9219	20.7031	1	DISCHARGE	1	1		1	1	15
1658	MALE	18	Internal Medicine	8	60.7	62	20.0489	20.4783	0	DISCHARGE	1	1		1	1	12.2
1659	MALE	22	Surgical II	30	68	75	21.2228	23.4075	2	DISCHARGE	1	1		1	1	15.1
1660	MALE	54	Others	17	85.5	88	28.2402	29.0659	0	DISCHARGE	1	1		1	1	14.5
1661	FEMALE	66	Surgical II	15	60.2	58	23.2244	22.3757	1	DISCHARGE	1	1		1	1	12
1663	FEMALE	43	Others	7	56.9	60	22.507	23.7332	0	DISCHARGE	1	1		1	1	12
1664	MALE	39	Others	8	63	66	18.8121	19.708	1	DISCHARGE	1	1		1	1	14.3
1666	FEMALE	63	Others	7	67	67	28.9993	28.9993	1	DISCHARGE	0	0	0		0	13
1667	MALE	29	Internal Medicine	49					888	DISCHARGE						15
1668	MALE	52	Surgical II	10	45	47	17.1468	17.9089	1	DISCHARGE	1	1		1	1	12
1669	FEMALE	37	Others	19	49.2	52	18.2927	19.3337	1	DISCHARGE	1	1		1	1	12
1670	MALE	50	Internal Medicine	66	55	67	21.4844	26.1719	0	DISCHARGE	1	1		1	1	15
1671	MALE	38	Surgical III	13	58	58	22.1003	22.1003	0	DISCHARGE	1	1		1	1	15
1672	MALE	40	Others	76	50.7	60	19.8047	23.4375	1	DISCHARGE	1	1		1	1	11.5
1673	MALE	79	Internal Medicine	25	100	110	27.7008	30.4709	1	DISCHARGE	1	1		1	1	15.3
1674	FEMALE	42	Internal Medicine	10	58.5	70	20.851	24.9499	2	DISCHARGE	1	1		1	1	15.8
1675	FEMALE	25	Internal Medicine	2	72	60	24.9135	20.7612	1	DISCHARGE	1	1		1	1	11
1676	MALE	19	Surgical I	4	59	61	19.9432	20.6193	1	DISCHARGE	1	1		1	1	11
1677	FEMALE	27	Internal Medicine	21	56	45	23.3091	18.7305	0	DISCHARGE	1	1		1	1	22
1678	MALE	63	Others	74	79	87	23.5898	25.9787	1	DISCHARGE	1	1		1	1	12
1679	MALE	84	Others	8	83	83	31.6263	31.6263	1	DISCHARGE	0	0	0		0	12
1680	MALE	52	Surgical II	5	62	64	23.3355	24.0882	0	DISCHARGE	1	1		1	1	13
1681	FEMALE	60	Internal Medicine	13	49	50	21.4903	21.9289	0	DISCHARGE	1	1		1	1	12
1682	MALE	70	Others	70	70	70	24.2215	24.2215	0	DISCHARGE	1	1		1	1	12.7
1683	MALE	42	Surgical III	12	62	62	21.7079	21.7079	0	DISCHARGE	1	1		1	1	12
1684	FEMALE	30	Internal Medicine	4	81.5	85	33.4895	34.9277	0	DISCHARGE	1	1		1	1	16.8
1685	MALE	36	Others	25	89	91	25.7255	26.3036	1	DISCHARGE	1	1		1	1	15
1686	MALE	19	Internal Medicine	8	70.1	60	25.7484	22.0386	0	DISCHARGE	1	1		1	1	15
1687	MALE	60	Surgical I	7	83	83	29.4076	29.4076	0	DISCHARGE	0	0	0		0	13
1688	MALE	59	Others	3	88	88	31.1791	31.1791	0	DISCHARGE	0	0	0		0	11
1689	MALE	48	Others	3	55.9	64	19.8058	22.6757	0	DISCHARGE	1	1		1	1	14
1690	FEMALE	70	Internal Medicine	13	75.5	77	28.7685	29.34	0	DISCHARGE	1	1		1	1	13.6
1691	MALE	60	Internal Medicine	6	77	76	24.3025	23.9869	0	DISCHARGE	1	1		1	1	13
1692	FEMALE	36	Internal Medicine	6	59.5	63	25.7531	27.268	0	DISCHARGE	1	1		1	1	13.6
1693	FEMALE	31	Internal Medicine	10	73.3	71	29.9278	28.9888	0	DISCHARGE
1694	FEMALE	35	Internal Medicine	5	103	103	38.767	38.767	0	DISCHARGE	1	1		1	1	14.6
1695	MALE	52	Internal Medicine	6	62.5	61	23.0966	22.5423	0	DISCHARGE
1696	FEMALE	40	Surgical II	11	52	50	19.5717	18.8189	1	DISCHARGE	1	1		1	1	13.9
1697	FEMALE	66	Others	16	47.8	50	19.8959	20.8117	2	DEATH
1698	FEMALE	41	Internal Medicine	12	54.3	56	23.8147	24.5603	0	DISCHARGE	1	1		1	1	12.1
1699	FEMALE	21	Others	21	51	55	22.6667	24.4444	1	DISCHARGE	1	1		1	1	20.8
1700	MALE	62	Internal Medicine	5	69.5	70	24.9202	25.0995	0	DISCHARGE	1	1		1	1	14.7
1701	FEMALE	77	Others	1	60	56	26.6667	24.8889	1	DISCHARGE	0	0	0		0	13
1702	FEMALE	44	Internal Medicine	14	78.2	72	30.5469	28.125	1	DISCHARGE	0	0	0		0	12
1704	MALE	68	Surgical III	3	47	50	18.591	19.7777	1	DISCHARGE	1	1		1	1	11.9
1705	MALE	59	Surgical II	15	82	98	28.7105	34.3125	0	DISCHARGE	0	0	0		0	12
1706	MALE	97	Surgical I	34	63	64	22.5896	22.9481	1	DEATH	1	1		1	1	13
1707	FEMALE	34	Internal Medicine	104	31.8	32	13.7639	13.8504	2	DISCHARGE	1	1		1	1	13
1708	FEMALE	31	Internal Medicine	10	69.8	87	27.9603	34.8502	2	DISCHARGE	1	1		1	1	16
1709	MALE	67	Surgical II	5	81	81	26.1493	26.1493	0	DISCHARGE	1	1		1	1	15.4
1711	MALE	46	Internal Medicine	55	69	62	25.3444	22.7732	0	DISCHARGE	0	0	0		0	13
1712	MALE	61	Others	10	55	62	19.0311	21.4533	2	DISCHARGE	1	1		1	1	12.9
1713	MALE	73	Internal Medicine	43	70	76	28.764	31.2295	0	DISCHARGE	0	0	0		0	13
1714	MALE	47	Others	46	60	55	20.7612	19.0311	1	DISCHARGE	1	1		1	1	14
1715	FEMALE	39	Internal Medicine	16	81.6	82	27.906	28.0428	0	DISCHARGE	0	0	0		0	13
1716	MALE	71	Others	6	65	65	25.3906	25.3906	0	DISCHARGE	1	1		1	1	13.3
1718	MALE	67	Internal Medicine	27	77	77	26.6436	26.6436	0	DISCHARGE	1	1		1	1	14
1719	MALE	45	Surgical I	1	76	83	29.6875	32.4219	0	DISCHARGE	0	0	0		0	11
1720	MALE	21	Surgical II	3	91.5	85	31.6609	29.4118	0	DISCHARGE	1	1		1	1	13.3
1721	FEMALE	49	Internal Medicine	23	54.2	65	19.669	23.5883	1	DISCHARGE	1	1		1	1	13
1722	MALE	48	Surgical II	48	85	85	23.5457	23.5457	0	DISCHARGE	1	1		1	1	12
1723	FEMALE	77	Internal Medicine	20	75	72	33.7823	32.431	0	DISCHARGE	1	1		1	1	14
1724	FEMALE	60	Surgical II	23	38.3	54	14.9609	21.0937	2	DISCHARGE	2		1	2	1	15.7
1725	MALE	84	Surgical I	4	58	60	22.1003	22.8624	2	DISCHARGE	1	1		1	1	13
1726	MALE	50	Others	31	53.7	66	19.7245	24.2424	1	DISCHARGE	1	1		1	1	15.6
1727	FEMALE	36	Surgical I	3	52	55	20.3125	21.4844	0	DISCHARGE	1	1		1	1	12
1728	MALE	35	Others	32	51.4	58	19.1106	21.5645	1	DISCHARGE	1	1		1	1	12.6
1729	MALE	57	Internal Medicine	89	74	86	21.3898	24.8584	1	DISCHARGE	1	1		1	1	13
1730	MALE	71	Internal Medicine	25	71.6	80	26.6211	29.7442	0	DISCHARGE	1	1		1	1	14.6
1731	FEMALE	50	Others	12	75.6	80	27.7686	29.3848	1	DISCHARGE	1	1		1	1	14.4
1732	MALE	73	Surgical III	20	47		15.887		2	DISCHARGE	1	1		1	1	13
1733	MALE	35	Others	14	73	82	25.2595	28.3737	0	DISCHARGE	0	0	0		0	12.6
1734	FEMALE	49	Surgical III	21	62	60	22.231	21.5139	0	DISCHARGE	1	1		1	1	15
1735	FEMALE	41	Others	9		55		19.0311	2	DISCHARGE						13
1736	MALE	60	Surgical III	15	73	73	27.1416	27.1416	0	DISCHARGE	0	0	0		0	13
1737	FEMALE	31	Others	9	57.5	42	24.2452	17.7096	1	DISCHARGE	1	1		1	1	11
1738	MALE	61	Surgical II	7	67.6	83	24.8301	30.4867	1	DISCHARGE	1	1		1	1	11
1740	MALE	31	Surgical III	21	71.7	69	22.1296	21.2963	0	DISCHARGE	1	1		1	1	11
1741	MALE	38	Others	35	68.7	73	22.4327	23.8367	0	DISCHARGE	1	1		1	1	14
1742	FEMALE	46	Internal Medicine	32	100	94	37.6378	35.3796	0	DISCHARGE	0	0	0		0	13
1743	FEMALE	59	Internal Medicine	18	78	80	25.763	26.4236	1	DISCHARGE	0	0	0		0	13
1745	FEMALE	65	Surgical II	22	40	44	18.2615	20.0877	1	DISCHARGE	1	1		1	1	12.2
1747	MALE	76	Surgical II	16					1	DEATH						12
1748	MALE	56	Others	6	97	95	28.0379	27.4598	0	DISCHARGE	0	0	0		0	12
1749	MALE	68	Others	4	70	70	24.5089	24.5089	0	DISCHARGE	1	1		1	1	12
1750	MALE	63	Others	8	75	75	28.578	28.578	0	DISCHARGE	0	0	0		0	12
1751	MALE	70	Others	10	56	60	23.9224	25.6312	2	DISCHARGE	1	1		1	1	11
1752	MALE	47	Internal Medicine	8	82	77	27.0842	25.4327	0	DISCHARGE	1	1		1	1	23
1754	MALE	51	Internal Medicine	17	50.6	64	15.6173	19.7531	2	DISCHARGE	2		1	2	1	13.8
1755	FEMALE	46	Surgical III	8	77.8	69	31.9691	28.3531	0	DISCHARGE	0	0	0		0	12
1756	MALE	42	Surgical I	3	100	100	26.8464	26.8464	999	DISCHARGE	0	0	0		0	12
1757	FEMALE	56	Surgical I	1	69	56	28.7201	23.3091	0	DISCHARGE	1	1		1	1	16.5
1758	MALE	47	Surgical II	5	48.4	56	17.9952	20.8209	1	DEATH	1	1		1	1	13
1759	MALE	69	Internal Medicine	38	62	70	23.6244	26.6728	1	DISCHARGE	1	1		1	1	12
1760	MALE	91	Surgical II	10	61.6	66	22.3545	23.9512	1	DISCHARGE	1	1		1	1	17
1761	MALE	39	Surgical II	17	72	74	24.9135	25.6055	0	DISCHARGE	1	1		1	1	12
1762	MALE	30	Others	4	83	83	27.102	27.102	0	DISCHARGE	0	0	0		0	13
1764	FEMALE	59	Internal Medicine	6	58.4	67	25.9556	29.7778	1	DISCHARGE	0	0	0		0	13
1765	FEMALE	62	Surgical II	4	50.95	60	20.1535	23.7332	1	DISCHARGE	1	1		1	1	14.2
1766	FEMALE	22	Surgical II	7	35.1	49	14.0602	19.6283	2	DISCHARGE	2		1	2	1	16.5
1767	FEMALE	32	Internal Medicine	43	54.7	47	23.0646	19.8178	1	DISCHARGE	1	1		1	1	12.7
1768	FEMALE	47	Internal Medicine	7	109	110	38.1639	38.5141	0	DISCHARGE	1	1		1	1	18
1769	FEMALE	56	Others	13	76	76	30.0621	30.0621	0	DISCHARGE	0	0	0		0	13
1770	FEMALE	77	Surgical I	12	80	80			0	DEATH						12
1771	MALE	55	Internal Medicine	2	81.2	78	27.1309	26.0617	0	DISCHARGE	1	1		1	1	13.3
1772	MALE	70	Surgical II	10	50.4	44	20.1891	17.6254	1	DISCHARGE	1	1		1	1	13.6
1773	FEMALE	48	Others	11	102	102	36.1395	36.1395	0	DISCHARGE	0	0	0		0	13
1774	FEMALE	29	Internal Medicine	29	78	78	26.9896	26.9896	0	DISCHARGE	0	0	0		0	13
1775	FEMALE	44	Internal Medicine	20	58.9	56	24.5161	23.3091	0	DISCHARGE	1	1		1	1	12.2
1776	MALE	55	Internal Medicine	3	88.5	69	33.3095	25.9701	1	DISCHARGE	1	1		1	1	15
1778	FEMALE	31	Surgical II	11	58.5	58.5	22.8516	22.8516	0	DISCHARGE	1	1		1	1	14
1779	MALE	62	Internal Medicine	65		65		21.4692	2	DISCHARGE						14.4
1780	FEMALE	80	Surgical III	1	64.9	80	20.7156	25.5354	2	DISCHARGE	1	1		1	1	12
1781	MALE	32	Others	5	65	62	21.2245	20.2449	0	DISCHARGE	1	1		1	1	11
1782	MALE	69	Surgical II	15	64.6	75	21.5844	25.0593	2	DISCHARGE	1	1		1	1	14.4
1783	FEMALE	44	Surgical III	20	80	88	26.1224	28.7347	0	DISCHARGE	0	0	0		0	12
1785	MALE	80	Internal Medicine	13	74.5	70	29.1016	27.3437	1	DISCHARGE
1786	FEMALE	69	Internal Medicine	8	42.9	57	19.5855	26.0226	1	DISCHARGE	1	1		1	1	15
1787	MALE	43	Internal Medicine	8	93	99	31.4359	33.464	0	DISCHARGE	1	1		1	1	14
1788	MALE	55	Surgical III	41	140	140	42.2654	42.2654	0	DISCHARGE	1	1		1	1	14
1789	FEMALE	30	Others	103		105		41.0156	1	DEATH						12
1790	MALE	19	Internal Medicine	10	45.5	46	18.4592	18.662	0	DISCHARGE	1	1		1	1	12
1791	MALE	50	Surgical I	7	71	67	24.5675	23.1834	0	DISCHARGE	1	1		1	1	12
1792	MALE	70	Internal Medicine	50	73	82	26.4915	29.7576	1	DISCHARGE	1	1		1	1	13.9
1793	MALE	41	Internal Medicine	40	85.2	85	29.481	29.4118	0	DISCHARGE	0	0	0		0	12
1794	MALE	75	Surgical II	7	62.5	77	21.883	26.9598	1	DISCHARGE	1	1		1	1	13
1795	MALE	37	Internal Medicine	12	65	65	22.4913	22.4913	0	DISCHARGE	1	1		1	1	12
1796	FEMALE	38	Surgical II	19	110	123	44.6266	49.9006	0	DISCHARGE	1	1		1	1	15
1797	FEMALE	55	Others	2	58	62	22.6562	24.2187	1	DISCHARGE	1	1		1	1	12
1798	MALE	85	Surgical II	13					2	DISCHARGE						15
1799	FEMALE	71	Internal Medicine	22	52.7	53	24.0595	24.1965	0	DISCHARGE	1	1		1	1	13
1800	FEMALE	36	Others	14	40.6	45	19.8543	22.006	1	DISCHARGE	1	1		1	1	21
1801	FEMALE	64	Internal Medicine	22	50	51	19.7777	20.1733	1	DISCHARGE	1	1		1	1	14
1802	MALE	34	Internal Medicine	66	73.9	80	21.3609	23.1241	2	DISCHARGE	1	1		1	1	15
1803	MALE	90	Surgical I	13	76	76			1	DISCHARGE						12
1804	MALE	62	Surgical III	53	64.9	75	21.1918	24.4898	0	DISCHARGE	1	1		1	1	12
1805	MALE	30	Surgical II	4	86	88	29.7578	30.4498	0	DISCHARGE	0	0	0		0	12
1806	FEMALE	60	Surgical III	2	64.9	60	23.8384	22.0386	1	DISCHARGE	1	1		1	1	12
1807	MALE	66	Surgical I	6	75	80	24.4898	26.1224	0	DISCHARGE	1	1		1	1	13
1809	FEMALE	64	Surgical III	9	75.5	74	34.0075	33.3318	1	DISCHARGE	0	0	0		0	13
1810	FEMALE	28	Internal Medicine	8	44.1	45	19.6	20	1	DISCHARGE	1	1		1	1	13.2
1811	MALE	76	Others	4	47	46	16.6525	16.2982	1	DISCHARGE	1	1		1	1	13
1812	MALE	19	Others	4		60		20.7612	0	DISCHARGE						15
1813	MALE	77	Internal Medicine	12	82	78	32.8473	31.245	1	DISCHARGE	0	0	0		0	12
1814	FEMALE	52	Others	12	91.2	80	36.5326	32.0461	1	DISCHARGE	1	1		1	1	14
1815	MALE	19	Surgical II	4	85	85	24.8356	24.8356	0	DISCHARGE	1	1		1	1	11
1816	FEMALE	35	Internal Medicine	8	79.1	79	29.7715	29.7339	0	DISCHARGE	0	0	0		0	12
1817	FEMALE	21	Surgical II	9	72	72	22.7244	22.7244	0	DISCHARGE	1	1		1	1	12
1818	FEMALE	28	Surgical I	24	67.8	60	24.9036	22.0386	0	DISCHARGE	1	1		1	1	13
1819	MALE	51	Internal Medicine	20	72.3	84	24.7256	28.7268	0	DISCHARGE	1	1		1	1	15.9
1820	MALE	18	Internal Medicine	2	30.5	30	25.2066	24.7934	0	DISCHARGE	0	0	0		0	11.3
1821	FEMALE	31	Internal Medicine	37	77.5	83	27.4589	29.4076	0	DISCHARGE	1	1		1	1	19.4
1822	MALE	34	Surgical III	30	75.8	91	22.1476	26.5888	1	DISCHARGE	1	1		1	1	11
1823	FEMALE	19	Internal Medicine	22	53	60	19.4674	22.0386	0	DISCHARGE	1	1		1	1	12
1824	FEMALE	79	Surgical II	24	65	65	29.6749	29.6749	2	DISCHARGE	1	1		1	1	14.5
1825	FEMALE	56	Internal Medicine	11	65	65	28.5075	28.5075	0	DISCHARGE	1	1		1	1	16.7
1826	MALE	31	Internal Medicine	38	55.3	60	18.6925	20.2812	1	DISCHARGE	1	1		1	1	14
1827	MALE	34	Surgical II	10	73.1	75	23.8694	24.4898	0	DISCHARGE	1	1		1	1	12.5
1828	MALE	52	Surgical II	7	63.5	63	22.2331	22.0581	0	DISCHARGE	1	1		1	1	11
1830	FEMALE	55	Surgical II	18	80		34.1749		0	DISCHARGE	0	0	0		0	12
1831	MALE	81	Others	21	78	78	26.9896	26.9896	1	DEATH	1	1		1	1	16
1832	MALE	50	Internal Medicine	16	65.1	72	25.1148	27.7767	1	DISCHARGE	0	0	0		0	12
1833	FEMALE	50	Surgical II	4					0	DISCHARGE						14.8
1834	MALE	45	Surgical I	3	80	90	25.2493	28.4055	1	DISCHARGE	0	0	0		0	12
1835	MALE	24	Surgical III	3	85	85	33.2031	33.2031	0	DISCHARGE
1836	MALE	63	Surgical III	8	82.5	84	27.8867	28.3937	0	DISCHARGE	1	1		1	1	15
1837	FEMALE	69	Surgical III	5	55	55	21.2183	21.2183	2	DISCHARGE	1	1		1	1	12
1839	MALE	53	Surgical III	4	57	67	23.7253	27.8876	1	DISCHARGE	1	1		1	1	11
1840	MALE	26	Surgical II	20		63		23.1405	1	DISCHARGE						12
1841	MALE	69	Others	8	88	88	30.4498	30.4498	1	DISCHARGE	0	0	0		0	12.4
1842	MALE	59	Surgical III	13	94	96	29.0123	29.6296	0	DISCHARGE	1	1		1	1	14
1843	MALE	32	Internal Medicine	12	97.8	104	29.2036	31.055	0	DISCHARGE	0	0	0		0	12.5
1845	MALE	31	Surgical III	29	58	60	21.048	21.7738	0	DISCHARGE	1	1		1	1	13
1846	MALE	60	Internal Medicine	51	82	96	28.7105	33.6123	1	DISCHARGE	1	1		1	1	15
1847	MALE	64	Others	7	58.5	59	20.2422	20.4152	0	DISCHARGE	1	1		1	1	13.8
1848	FEMALE	32	Surgical II	1	61	65	22.4059	23.8751	1	DISCHARGE	1	1		1	1	13.4
1849	FEMALE	80	Surgical II	7	55.6	79	20.4224	29.0174	2	DISCHARGE	1	1		1	1	12
1850	FEMALE	29	Surgical III	9	58	61	22.6562	23.8281	0	DISCHARGE	1	1		1	1	14.6
1852	MALE	45	Others	7		84		25.9259	2	DISCHARGE						13
1853	MALE	60	Internal Medicine	7	87.5	88	29.9237	30.0947	0	DISCHARGE	0	0	0		0	12.6
1854	MALE	64	Internal Medicine	8	61.7	70	25.3534	28.764	0	DISCHARGE	1	1		1	1	15.6
1855	FEMALE	19	Internal Medicine	8	37	52	18.3495	25.7885	2	DISCHARGE	1	1		1	1	11
1856	MALE	36	Internal Medicine	16	69.1	75	26.0078	28.2284	1	DISCHARGE	1	1		1	1	13.2
1857	MALE	36	Others	9		72		24.9135	2	DISCHARGE						12
1858	MALE	23	Internal Medicine	12	66	66	22.8374	22.8374	0	DISCHARGE	1	1		1	1	14
1860	FEMALE	52	Surgical II	16	94	81	35.8177	30.8642	0	DISCHARGE	0	0	0		0	13
1861	MALE	60	Surgical II	5	64.3	70	22.2491	24.2215	1	DISCHARGE	1	1		1	1	12.9
1862	FEMALE	52	Internal Medicine	21	63.9	64	24.3484	24.3865	1	DISCHARGE	1	1		1	1	15
1863	MALE	34	Surgical II	25	74.3	60	27.2911	22.0386	0	DISCHARGE	1	1		1	1	15
1864	MALE	27	Surgical I	12	87	87	26.556	26.556	0	DISCHARGE	0	0	0		0	12
1865	MALE	37	Internal Medicine	7	96.6	100	34.2262	35.4308	0	DISCHARGE	0	0	0		0	13
1866	MALE	44	Others	67		87		26.8519	2	DEATH						13
1867	MALE	45	Others	24	70.9	98	23.151	32	1	DISCHARGE	1	1		1	1	12
1868	FEMALE	58	Surgical II	2	57.95	61	22.3564	23.533	0	DISCHARGE	1	1		1	1	12
1869	FEMALE	65	Surgical II	7	55	55	21.4844	21.4844	0	DISCHARGE	1	1		1	1	12.4
1870	MALE	86	Surgical II	22	55	58	19.0311	20.0692	1	DISCHARGE	1	1		1	1	12
1871	FEMALE	21	Surgical II	3	68	66	26.5625	25.7812	0	DISCHARGE	0	0	0		0	12.9
1872	FEMALE	38	Others	26	50	55	23.7812	26.1593	1	DISCHARGE	1	1		1	1	22.7
1873	MALE	66	Internal Medicine	24	70.3	72.5			0	DISCHARGE
1874	MALE	81	Others	12	66	66	39.0533	39.0533	1	DISCHARGE	1	1		1	1	15
1875	MALE	68	Surgical III	21	53	65	17.9151	21.9713	1	DISCHARGE	2		1	2	1	14
1876	FEMALE	59	Surgical I	8	80	84	35.5556	37.3333	1	DISCHARGE	1	1		1	1	15
1877	MALE	64	Surgical III	8	87.5	87	32.9331	32.7449	1	DISCHARGE	0	0	0		0	13
1878	MALE	62	Internal Medicine	27	62.5	66	22.6811	23.9512	1	DISCHARGE	1	1		1	1	11
1879	FEMALE	33	Internal Medicine	106	50.4	60	18.9695	22.5827	0	DISCHARGE	1	1		1	1	16.7
1880	MALE	78	Surgical III	18	70.8	77	22.0967	24.0317	0	DEATH	1	1		1	1	13
1881	MALE	59	Others	4	124	124	44.462	44.462	0	DISCHARGE	1	1		1	1	15
1882	MALE	66	Others	24		52		17.9931	2	DEATH						14
1883	MALE	61	Internal Medicine	44	67	66	25.5296	25.1486	0	DISCHARGE	0	0	0		0	12
1884	FEMALE	57	Surgical II	5	66.2	66	23.4552	23.3844	0	DISCHARGE	1	1		1	1	14.3
1885	MALE	56	Others	20	80	90	29.3848	33.0579	0	DISCHARGE	0	0	0		0	12
1886	FEMALE	63	Surgical I	24	44.1	52	20.975	24.7325	1	DISCHARGE	1	1		1	1	12
1887	FEMALE	23	Surgical I	18	62	58	22.231	20.7967	0	DISCHARGE	1	1		1	1	12
1888	FEMALE	38	Surgical II	19	70.85	69	28.025	27.2932	1	DISCHARGE	0	0	0		0	12
1889	FEMALE	33	Surgical I	11	68	76	24.093	26.9274	0	DISCHARGE	1	1		1	1	12
1890	FEMALE	43	Others	6	83	73	32.831	28.8754	0	DISCHARGE	0	0	0		0	13
1891	MALE	77	Surgical III	7	59.8	70	17.8566	20.9024	1	DISCHARGE	2		1	2	1	14
1892	FEMALE	34	Internal Medicine	15	63	68	26.5643	28.6726	1	DISCHARGE	0	0	0		0	12.2
1893	MALE	57	Internal Medicine	3	76.9	78.9	27.9068	28.6326	0	DISCHARGE	1	1		1	1	14
1894	MALE	88	Internal Medicine	19		58		23.2335	2	DISCHARGE						15.9
1895	MALE	72	Surgical II	3	71.15	70	25.5119	25.0995	0	DISCHARGE	1	1		1	1	14
1896	MALE	35	Internal Medicine	14	87.1	93	31.231	33.3465	0	DISCHARGE	1	1		1	1	15
1897	FEMALE	54	Surgical I	29	51.2	60	20.5095	24.0346	1	DISCHARGE	1	1		1	1	13
1898	FEMALE	57	Surgical II	11	86	88.4	35.796	36.795	0	DISCHARGE	0	0	0		0	13.1
1899	FEMALE	56	Surgical II	4	62	62	27.5556	27.5556	0	DISCHARGE	0	0	0		0	12
1900	MALE	66	Others	3	104	104	31.3972	31.3972	0	DISCHARGE	1	1		1	1	14
1901	FEMALE	35	Surgical I	3	63	64	24.9199	25.3155	0	DISCHARGE	1	1		1	1	12
1902	MALE	56	Others	2	83	84			1	DEATH						15
1903	MALE	55	Surgical III	38	75.4		29.4531		0	DISCHARGE	0	0	0		0	12
1904	FEMALE	66	Others	35	52	66	23.4224	29.7284	2	DISCHARGE	1	1		1	1	13
1905	MALE	75	Others	1	68	72	24.677	26.1286	1	DISCHARGE	1	1		1	1	12
1906	FEMALE	62	Surgical I	1	51.7	51	25.6398	25.2926	1	DISCHARGE	0	0	0		0	13
1907	MALE	70	Others	5	60	57	20.7612	19.7232	1	DISCHARGE	1	1		1	1	12
1908	MALE	86	Internal Medicine	89	68.5	77	26.7578	30.0781	0	DISCHARGE	0	0	0		0	12
1909	FEMALE	43	Others	25		78		30.4687	2	DISCHARGE						19
1910	FEMALE	94	Surgical I	10					2	DISCHARGE						16.4
1911	MALE	69	Surgical III	16	60	70	24.974	29.1363	1	DISCHARGE	1	1		1	1	13
1914	MALE	75	Surgical I	4	59	57	19.2653	18.6122	1	DISCHARGE	1	1		1	1	12
1915	FEMALE	41	Others	17	50.7	52	22.5333	23.1111	0	DISCHARGE	1	1		1	1	17.7
1916	FEMALE	52	Surgical II	1	75.5	68	24.6531	22.2041	0	DISCHARGE	1	1		1	1	12.3
1917	MALE	83	Internal Medicine	23	47		16.263		2	DISCHARGE	2		1	2	1	17
1918	MALE	37	Surgical I	56	84	84	26.5118	26.5118	0	DISCHARGE	0	0	0		0	13
1919	MALE	59	Internal Medicine	76	66	70	21.3068	22.5981	1	DISCHARGE	1	1		1	1	14
1920	FEMALE	89	Surgical II	9	50	50	22.2222	22.2222	2	DISCHARGE	1	1		1	1	15
1921	MALE	80	Others	11	83	92	28.7197	31.8339	2	DISCHARGE	0	0	0		0	12
1922	FEMALE	47	Surgical I	24	73	73	25.5593	25.5593	0	DISCHARGE	1	1		1	1	14
1923	MALE	76	Others	7	65	68	21.9713	22.9854	2	DISCHARGE	1	1		1	1	12
1924	MALE	55	Internal Medicine	14	48.3	56	18.1791	21.0772	2	DISCHARGE	1	1		1	1	12
1925	MALE	58	Internal Medicine	87	50.9	52	18.6961	19.1001	1	DISCHARGE	1	1		1	1	16
1926	MALE	40	Others	13	54.7	84	17.4599	26.8122	1	DISCHARGE	2		1	2	1	15
1927	FEMALE	53	Internal Medicine	8	64	62	26.986	26.1427	0	DISCHARGE	1	1		1	1	13.5
1928	MALE	72	Surgical I	5	74.1	77	23.3872	24.3025	1	DISCHARGE	1	1		1	1	13
1929	MALE	63	Others	44	66	66	21.0667	21.0667	1	DISCHARGE	1	1		1	1	13
1930	FEMALE	61	Internal Medicine	6		80		28.6851	0	DISCHARGE						12.2
1931	MALE	29	Others	6	66	62	19.9251	18.7175	0	DISCHARGE	1	1		1	1	11
1932	FEMALE	52	Surgical II	12	90.65	90	39.757	39.472	999	DISCHARGE	0	0	0		0	13
1933	MALE	55	Others	32	80	82	27.6817	28.3737	1	DEATH	1	1		1	1	19
1935	FEMALE	35	Internal Medicine	21	85.6	88	35.6296	36.6285	0	DISCHARGE	0	0	0		0	11
1936	MALE	38	Surgical III	2	66.1	70	20.8623	22.0932	1	DISCHARGE	1	1		1	1	12
1937	MALE	75	Internal Medicine	8	74.5	78	26.396	27.6361	1	DISCHARGE	0	0	0		0	12
1938	MALE	72	Surgical II	6	68	68			1	DISCHARGE						12
1939	FEMALE	73	Internal Medicine	14	63.5	65	24.8047	25.3906	0	DISCHARGE	1	1		1	1	12.7
1940	MALE	45	Internal Medicine	22	71	59	25.9216	21.5405	1	DISCHARGE	1	1		1	1	16.6
1941	FEMALE	67	Surgical III	4	64	72	22.6757	25.5102	1	DISCHARGE	1	1		1	1	11
1942	MALE	80	Surgical II	18	46.4	56	17.0432	20.5693	2	DISCHARGE	2		1	2	1	15
1943	FEMALE	67	Surgical I	7	62	60	21.9671	21.2585	0	DISCHARGE	1	1		1	1	13
1944	MALE	36	Internal Medicine	4	69.1	80	22.3076	25.8264	0	DISCHARGE	1	1		1	1	15.8
1945	MALE	35	Others	16	83	85	26.493	27.1314	0	DISCHARGE	1	1		1	1	14
1946	FEMALE	53	Internal Medicine	7	116.2	118	43.7352	44.4127	1	DISCHARGE	1	1		1	1	15.1
1948	MALE	83	Others	18	62	63	21.4533	21.7993	1	DISCHARGE	1	1		1	1	12
1949	MALE	66	Surgical III	20	72	74.8	28.125	29.2187	2	DISCHARGE	0	0	0		0	13
1950	MALE	67	Surgical II	10	60.5	67	20.9343	23.1834	1	DISCHARGE	1	1		1	1	13
1951	MALE	84	Surgical II	6	71	86	25.7657	31.2092	2	DISCHARGE	0	0	0		0	12
1952	MALE	57	Internal Medicine	48	79.2	80	28.7415	29.0318	0	DISCHARGE	0	0	0		0	12
1953	FEMALE	28	Surgical II	7	51.6	54	20.6698	21.6311	0	DISCHARGE	1	1		1	1	17.6
1954	MALE	61	Surgical III	9	100	105	32.2831	33.8972	0	DISCHARGE	0	0	0		0	13
1955	FEMALE	49	Internal Medicine	5	50	63	22.2222	28	0	DISCHARGE
1956	MALE	60	Others	5	74	74	25.6055	25.6055	0	DISCHARGE	1	1		1	1	13.9
1957	MALE	61	Internal Medicine	8	60	61	20.2812	20.6193	0	DISCHARGE	1	1		1	1	12.1
1960	FEMALE	82	Surgical III	7	55	96	23.1911	40.479	1	DISCHARGE	1	1		1	1	16
1961	FEMALE	59	Surgical III	5	50	58	20.5457	23.833	1	DISCHARGE	1	1		1	1	12
1962	MALE	25	Surgical III	7	95.7	100	25.692	26.8464	0	DISCHARGE	0	0	0		0	11
1963	FEMALE	24	Surgical III	17	76	82	28.6048	30.863	1	DISCHARGE	0	0	0		0	11
1964	FEMALE	21	Surgical I	15	80	75	29.3848	27.5482	999	DISCHARGE	0	0	0		0	12
1965	MALE	59	Surgical III	15	76	76	24.8163	24.8163	0	DISCHARGE	1	1		1	1	14
1966	MALE	52	Surgical II	20	56.8	58	18.3368	18.7242	1	DISCHARGE	1	1		1	1	12.1
1967	FEMALE	48	Internal Medicine	18					888	DISCHARGE						14
1968	MALE	72	Others	3	76.7	82	24.4821	26.1738	1	DISCHARGE	1	1		1	1	12
1969	FEMALE	52	Surgical II	7	57.7	60	24.0166	24.974	0	DISCHARGE	1	1		1	1	17.1
1970	MALE	37	Others	30	66	67	20.5986	20.9107	1	DEATH	1	1		1	1	17
1971	FEMALE	34	Internal Medicine	4	60.6	51	25.8875	21.7865	1	DISCHARGE	1	1		1	1	13.9
1972	FEMALE	57	Surgical II	5	56.1	63	21.9141	24.6094	1	DISCHARGE	1	1		1	1	12
1973	MALE	36	Others	4	59.2	58.5	20.4844	20.2422	1	DISCHARGE	1	1		1	1	14.9
1974	MALE	63	Internal Medicine	10	95.1	96	28.7103	28.982	2	DISCHARGE	1	1		1	1	14
1975	FEMALE	32	Surgical II	5	61	58	23.533	22.3757	0	DISCHARGE	1	1		1	1	13
1976	MALE	45	Others	40		85		29.4118	0	DISCHARGE						12
1977	FEMALE	75	Others	5	65	70	24.1672	26.0262	2	DISCHARGE	1	1		1	1	16
1979	FEMALE	58	Internal Medicine	7	117.5	107	41.14	37.4637	0	DISCHARGE	0	0	0		0	13
1980	FEMALE	52	Others	8	54.5		20.2632		0	DISCHARGE	1	1		1	1	14.9
1981	FEMALE	69	Internal Medicine	14	46.9	46	18.7871	18.4265	1	DISCHARGE	1	1		1	1	13
1982	FEMALE	40	Surgical III	10	62	63	24.2187	24.6094	0	DISCHARGE	1	1		1	1	13
1983	FEMALE	21	Others	51		60		20.7612	0	DISCHARGE						13
1984	MALE	68	Surgical II	7	74.1		26.5696		1	DISCHARGE	0	0	0		0	11
1985	MALE	61	Internal Medicine	4	84.2	95	29.1349	32.872	1	DISCHARGE	1	1		1	1	17
1986	FEMALE	72	Surgical III	7	57.2	84	22.3437	32.8125	2	DISCHARGE	1	1		1	1	13
1987	MALE	46	Internal Medicine	67	80	85	29.7442	31.6032	1	DISCHARGE	1	1		1	1	15
1989	FEMALE	64	Surgical III	7	57	57	24.6711	24.6711	1	DISCHARGE	1	1		1	1	15
1990	FEMALE	52	Surgical II	4	79	79	36.0665	36.0665	0	DISCHARGE	0	0	0		0	12
1991	MALE	47	Internal Medicine	7	57.6	58	23.3681	23.5304	0	DISCHARGE	1	1		1	1	13.2
1993	FEMALE	39	Surgical II	4	51	50	19.9219	19.5312	0	DISCHARGE	1	1		1	1	15
1994	MALE	66	Surgical II	13	68.8	72	23.2558	24.3375	2	DEATH	1	1		1	1	12
1996	MALE	67	Surgical III	7	50.9	53	16.4321	17.11	1	DISCHARGE	2		1	2	1	16
1997	MALE	53	Surgical I	8	78.5	76	25.6327	24.8163	0	DISCHARGE	0	0	0		0	12
1998	FEMALE	52	Surgical II	1	51.7	58	22.9778	25.7778	0	DISCHARGE	1	1		1	1	13
1999	FEMALE	18	Others	8	72	72	26.7698	26.7698	0	DISCHARGE	0	0	0		0	12
2001	MALE	66	Others	3	83	77	30.4867	28.2828	0	DISCHARGE	0	0	0		0	12
2002	FEMALE	73	Surgical I	13	58	62	22.6562	24.2187	1	DISCHARGE	1	1		1	1	13
2003	MALE	51	Surgical II	71	74	78	22.3403	23.5479	0	DISCHARGE	1	1		1	1	11
2004	MALE	24	Surgical II	7	69	70	23.3234	23.6614	1	DISCHARGE	1	1		1	1	14.6
2005	MALE	54	Others	10	88	87	30.8112	30.4611	999	DISCHARGE	1	1		1	1	15.8
2006	MALE	79	Internal Medicine	15	51.7	57	17.4757	19.2672	2	DISCHARGE	2		1	2	1	15
2007	MALE	27	Surgical II	3	82		26.1738		0	DISCHARGE	0	0	0		0	13
2008	MALE	46	Surgical II	4	93.7	99	30.9486	32.6992	0	DISCHARGE	1	1		1	1	15
2009	FEMALE	69	Surgical II	18	55.3	52	21.0715	19.8141	1	DISCHARGE
2010	FEMALE	33	Surgical II	3	77	58	26.0276	19.6052	0	DISCHARGE	0	0	0		0	13
2011	MALE	57	Others	5	91	91	29.3776	29.3776	0	DISCHARGE	0	0	0		0	12
2012	FEMALE	77	Others	6	70	73	27.3437	28.5156	1	DISCHARGE	0	0	0		0	12
2013	MALE	75	Surgical II	26	75	82	25.9516	28.3737	1	DISCHARGE	0	0	0		0	12
2014	FEMALE	55	Internal Medicine	60	59	59	24.8777	24.8777	1	DISCHARGE	1	1		1	1	11
2015	MALE	77	Surgical II	17	51.7	59	20.4501	23.3377	2	DISCHARGE	1	1		1	1	14.5
2016	MALE	46	Others	5	90	95	29.3878	31.0204	0	DISCHARGE	1	1		1	1	14
2017	FEMALE	24	Others	13		48		21.3333	2	DISCHARGE						15
2018	MALE	58	Others	9	73	73	25.2595	25.2595	0	DISCHARGE	1	1		1	1	13.6
2019	MALE	59	Others	27	113	120	36.898	39.1837	1	DISCHARGE	1	1		1	1	15.2
2020	MALE	36	Others	152		70		21.6049	1	DEATH						14
2021	MALE	44	Internal Medicine	12	120.5	125	42.6942	44.2885	0	DISCHARGE	0	0	0		0	12
2022	FEMALE	31	Others	8		75		25.9516	1	DISCHARGE						14
2023	FEMALE	54	Others	3	65.5	70	31.5876	33.7577	1	DISCHARGE	0	0	0		0	13
2024	MALE	69	Surgical II	3	72	84	22.2222	25.9259	2	DISCHARGE	1	1		1	1	12
2025	MALE	48	Internal Medicine	28	73.5	85	24.5581	28.4005	1	DISCHARGE	1	1		1	1	13
2026	FEMALE	63	Surgical II	32	53	56	20.9644	22.151	2	DISCHARGE	1	1		1	1	13
2027	MALE	32	Surgical I	11	62	68	22.7732	24.977	0	DISCHARGE	1	1		1	1	12
2028	FEMALE	82	Surgical I	14	62	72	20.2449	23.5102	999	DISCHARGE	1	1		1	1	13.6
2029	FEMALE	50	Internal Medicine	9	85	89	32.3884	33.9125	999	DISCHARGE	0	0	0		0	13
2030	FEMALE	64	Surgical II	9	54.5	55	21.2891	21.4844	0	DISCHARGE	1	1		1	1	14
2031	FEMALE	59	Internal Medicine	5	42.5	48	21.0772	23.8048	1	DISCHARGE	1	1		1	1	18
2032	FEMALE	78	Surgical I	8	81.3	80	38.6683	38.0499	0	DISCHARGE	1	1		1	1	15
2033	MALE	56	Others	13	63	63	22.5896	22.5896	0	DISCHARGE	1	1		1	1	11.9
2034	MALE	55	Surgical III	7	71.8	80	20.3146	22.6347	1	DISCHARGE	1	1		1	1	16
2035	MALE	44	Internal Medicine	6		110		37.1823	0	DISCHARGE						14.3
2037	FEMALE	68	Others	4	60	63	22.8624	24.0055	1	DISCHARGE	1	1		1	1	12
2038	MALE	71	Surgical III	2	46.5	40	17.0799	14.6924	1	DISCHARGE	2		1	2	1	14
2039	MALE	30	Others	2	89	85	22.9328	21.9021	0	DISCHARGE	1	1		1	1	11
2040	MALE	53	Surgical II	5	90	94	29.0548	30.3461	0	DISCHARGE	0	0	0		0	12
2041	MALE	56	Surgical II	3	64	65	20.1995	20.5151	1	DISCHARGE	1	1		1	1	15.4
2042	MALE	86	Surgical II	4	51	60	15.7407	18.5185	1	DISCHARGE	1	1		1	1	13
2044	MALE	70	Surgical II	13	60		23.4375		1	DEATH	1	1		1	1	15
2045	MALE	76	Surgical II	8	61.5	72	20.7883	24.3375	2	DISCHARGE	1	1		1	1	17
2046	MALE	50	Internal Medicine	6	65	62	24.4646	23.3355	0	DISCHARGE	1	1		1	1	13.4
2047	FEMALE	67	Internal Medicine	3	53.3	57	22.329	23.8791	0	DISCHARGE	1	1		1	1	13
2048	MALE	81	Surgical II	5	77	77	25.1429	25.1429	1	DISCHARGE	0	0	0		0	12
2049	FEMALE	26	Internal Medicine	6	89.6	81	32.9109	29.7521	0	DISCHARGE	0	0	0		0	12
2050	MALE	63	Surgical III	20	74	76	26.8544	27.5802	1	DISCHARGE	1	1		1	1	15.2
2051	FEMALE	53	Surgical I	9	57.5	63			1	DISCHARGE						14
2052	FEMALE	20	Internal Medicine	17	41.4	60	15.2066	22.0386	2	DISCHARGE	1	1		1	1	11
2053	MALE	44	Surgical II	10	61.85	76	19.5209	23.9869	1	DISCHARGE	1	1		1	1	12
2054	FEMALE	83	Others	5	55	78	23.8054	33.7604	2	DISCHARGE	1	1		1	1	12
2056	MALE	68	Others	39	86	74	28.4053	24.4418	0	DISCHARGE	1	1		1	1	16
2057	FEMALE	47	Internal Medicine	1	53.5	58	21.4309	23.2335	1	DISCHARGE	1	1		1	1	17
2059	MALE	33	Others	8	57	65	19.0451	21.7181	1	DISCHARGE	1	1		1	1	13
2060	MALE	49	Surgical II	9	68.85	82	24.3941	29.0533	0	DISCHARGE	1	1		1	1	23
2061	FEMALE	48	Surgical III	8	72.3	64	29.3318	25.9645	0	DISCHARGE	1	1		1	1	20
2063	MALE	77	Surgical II	57	49.8	73	17.6446	25.8645	1	DISCHARGE	2		1	2	1	13.4
2064	FEMALE	42	Internal Medicine	21	52.35	60	19.2287	22.0386	1	DISCHARGE	1	1		1	1	14
2065	MALE	58	Surgical I	11	85	86	29.7609	30.111	0	DISCHARGE	0	0	0		0	12
2066	MALE	21	Internal Medicine	5	69.1	64	22.5633	20.898	0	DISCHARGE	1	1		1	1	13
2068	FEMALE	62	Others	10	72		24.9135		1	DISCHARGE	1	1		1	1	14
2069	FEMALE	33	Internal Medicine	32	65.7	67	29.2	29.7778	0	DISCHARGE	0	0	0		0	12.4
2070	MALE	54	Others	3	80	86	25.5354	27.4506	1	DISCHARGE	0	0	0		0	13
2071	MALE	39	Others	9		78		24.0741	0	DISCHARGE						12
2073	FEMALE	62	Others	19	73	73			0	DISCHARGE						12
2075	MALE	34	Surgical III	17	85	85	25.9455	25.9455	0	DISCHARGE	0	0	0		0	12
2076	MALE	85	Others	17	61	70	22.4059	25.7117	2	DISCHARGE	1	1		1	1	14
2077	MALE	68	Others	7	78	78	28.306	28.306	1	DISCHARGE	0	0	0		0	13
2078	MALE	56	Surgical III	13	60.5	61	20.4502	20.6193	1	DISCHARGE	1	1		1	1	13
2079	FEMALE	56	Others	2	47	47	20.8889	20.8889	0	DISCHARGE	1	1		1	1	12
2081	FEMALE	31	Internal Medicine	16	94	112	36.264	43.2082	0	DISCHARGE	0	0	0		0	13
2082	MALE	32	Surgical II	5	72	72	24.3375	24.3375	0	DISCHARGE	1	1		1	1	12
2083	MALE	27	Surgical I	4	68	68	24.3824	24.3824	0	DISCHARGE	1	1		1	1	11
2085	MALE	35	Surgical II	8	58.25	63	19.4627	21.0498	1	DISCHARGE	1	1		1	1	13
2086	MALE	21	Surgical I	8	55	55	15.2355	15.2355	1	DISCHARGE	2		1	2	1	14
2087	MALE	40	Others	6	95	95	32.872	32.872	0	DISCHARGE	0	0	0		0	12.7
2088	FEMALE	51	Surgical II	25	60.65	62	27.689	28.3053	0	DISCHARGE	0	0	0		0	13
2089	FEMALE	43	Internal Medicine	12	39	45	15.8221	18.2563	2	DISCHARGE	1	1		1	1	12
2090	MALE	47	Surgical III	11	49.3	52	21.3383	22.5069	1	DISCHARGE	1	1		1	1	13
2091	MALE	23	Surgical I	31	78	78	26.0617	26.0617	0	DISCHARGE	0	0	0		0	12
2092	MALE	38	Surgical III	21	51	56	18.2868	20.0796	1	DISCHARGE	1	1		1	1	11
2095	MALE	55	Surgical I	15	62	62	22.231	22.231	0	DISCHARGE	1	1		1	1	13
2097	FEMALE	25	Internal Medicine	19	59.1	48	22.244	18.0662	1	DISCHARGE	1	1		1	1	13.3
2099	MALE	64	Surgical III	18	75.1	60	24.8051	19.8177	0	DISCHARGE	1	1		1	1	12
2100	MALE	32	Surgical II	2	70.8	71	23.9319	23.9995	0	DISCHARGE	1	1		1	1	11
2101	MALE	72	Surgical III	17	57	68	20.1956	24.093	1	DEATH	1	1		1	1	15
2102	MALE	76	Surgical I	7	79	76	27.9904	26.9274	0	DISCHARGE	0	0	0		0	12
2103	MALE	69	Others	10	92	90	32.5964	31.8878	0	DISCHARGE	0	0	0		0	13
2104	FEMALE	38	Surgical I	15	70	70	25.4028	25.4028	0	DISCHARGE	0	0	0		0	12
2105	FEMALE	25	Surgical I	39					0	DISCHARGE						12
2106	MALE	80	Others	4	77	79	28.2828	29.0174	1	DISCHARGE	0	0	0		0	13
2107	FEMALE	28	Surgical III	70	73	75	31.5963	32.4619	2	DISCHARGE	1	1		1	1	17
2108	FEMALE	22	Internal Medicine	2	46	52	20.4444	23.1111	0	DISCHARGE	1	1		1	1	12
2109	MALE	36	Surgical I	18	68	70	21.4619	22.0932	0	DISCHARGE	1	1		1	1	11
2111	MALE	80	Surgical I	26	78	75	26.9896	25.9516	1	DISCHARGE	0	0	0		0	12
2112	FEMALE	29	Surgical II	7	67	80	24.3141	29.0318	0	DISCHARGE	1	1		1	1	13
2113	MALE	21	Surgical II	13	55	49	18.5911	16.563	0	DISCHARGE	1	1		1	1	11
2114	FEMALE	42	Surgical II	6	81		24.4536		0	DISCHARGE	1	1		1	1	13
2115	MALE	70	Surgical II	10	52.85	60	19.8916	22.5827	1	DISCHARGE	1	1		1	1	16.4
2116	FEMALE	26	Others	3	46.2	46.2	19.736	19.736	0	DISCHARGE	1	1		1	1	14
2117	MALE	52	Surgical I	5	84.2	87	28.1332	29.0688	1	DISCHARGE	0	0	0		0	12
2118	MALE	67	Others	5	87	83	28.0863	26.7949	0	DISCHARGE	0	0	0		0	11
2119	FEMALE	77	Surgical II	5		39		17.805	2	DISCHARGE						13
2120	FEMALE	70	Surgical II	11	64.5	67	23.9813	24.9108	1	DISCHARGE	1	1		1	1	13
2121	MALE	81	Internal Medicine	11	68.5	75	27.7902	30.4272	1	DISCHARGE	0	0	0		0	13
2122	FEMALE	50	Surgical I	24		109		41.5333	0	DISCHARGE						12
2123	FEMALE	18	Surgical I	25	51		18.7328		0	DISCHARGE	1	1		1	1	12
2124	MALE	76	Internal Medicine	50	59	59	21.6713	21.6713	1	DISCHARGE	1	1		1	1	13
2125	MALE	33	Surgical I	33	82	82	28.7105	28.7105	0	DISCHARGE	0	0	0		0	11
2126	FEMALE	83	Surgical III	3	51	64	20.6905	25.9645	2	DISCHARGE	1	1		1	1	14
2127	MALE	40	Surgical II	13	78.6	88	26.5684	29.7458	1	DISCHARGE	0	0	0		0	11.5
2128	MALE	45	Surgical II	2	73	80	22.5309	24.6914	1	DISCHARGE	1	1		1	1	14
2130	FEMALE	70	Surgical II	67	85	85	29.4118	29.4118	0	DISCHARGE	1	1		1	1	14.6
2131	MALE	29	Surgical III	4		67		23.7387	0	DISCHARGE
2132	MALE	69	Internal Medicine	69	77.6	85	27.8246	30.478	0	DISCHARGE	1	1		1	1	15.9
2133	MALE	66	Others	3	65.5	67	23.486	24.0238	0	DISCHARGE	1	1		1	1	11
2134	MALE	31	Surgical I	9	97.5	103	33.3436	35.2245	999	DISCHARGE	0	0	0		0	13
2135	MALE	47	Surgical II	3	74	75	24.1633	24.4898	0	DISCHARGE	1	1		1	1	13
2136	MALE	31	Internal Medicine	33	51.5	56	20.371	22.151	0	DISCHARGE	1	1		1	1	13.5
2137	MALE	66	Others	22	64.1	70	23.5445	25.7117	1	DISCHARGE	1	1		1	1	14.3
2140	MALE	36	Others	36	86.9	77	30.7894	27.2817	0	DISCHARGE	0	0	0		0	11.9
2141	FEMALE	54	Surgical I	12	84.5	94	34.7222	38.6259	1	DISCHARGE	1	1		1	1	17
2142	MALE	38	Surgical III	14		52		18.424	1	DISCHARGE						17
2143	FEMALE	42	Internal Medicine	2	70.4	71	27.847	28.0843	0	DISCHARGE	0	0	0		0	11
2144	MALE	67	Surgical I	7	76.3	77	24.9143	25.1429	0	DISCHARGE	1	1		1	1	13
2145	MALE	53	Surgical II	16	66.5	77	23.5615	27.2817	1	DISCHARGE	1	1		1	1	15
2146	FEMALE	63	Surgical II	10	50.8	53	23.1921	24.1965	1	DISCHARGE	1	1		1	1	23.6
2147	MALE	79	Surgical III	5	56.6	58.7	21.303	22.0934	1	DISCHARGE	1	1		1	1	13
2149	FEMALE	28	Internal Medicine	7	35.2	45	14.4642	18.4911	2	DISCHARGE	2		1	2	1	15
2150	MALE	57	Internal Medicine	28	72	75	24.9135	25.9516	1	DISCHARGE	1	1		1	1	16
2151	MALE	73	Others	8	70	70	22.8571	22.8571	0	DISCHARGE	1	1		1	1	12
2152	MALE	62	Surgical III	5	72	74	24.3375	25.0135	1	DISCHARGE
2153	FEMALE	55	Internal Medicine	7	97.4	100	38.527	39.5554	0	DISCHARGE	1	1		1	1	13.3
2154	MALE	66	Surgical III	13	45	43	16.5289	15.7943	2	DISCHARGE	1	1		1	1	13
2155	FEMALE	75	Surgical II	39	50		20.8117		2	DISCHARGE	1	1		1	1	14
2156	FEMALE	61	Surgical II	8	54.5	51	22.6847	21.2279	0	DISCHARGE	1	1		1	1	13
2158	FEMALE	43	Surgical II	3	90	84	35.1562	32.8125	0	DISCHARGE	0	0	0		0	12
2159	MALE	63	Surgical II	5	89	93	27.4691	28.7037	1	DISCHARGE	0	0	0		0	10
2160	FEMALE	57	Surgical III	11	57	57	24.0344	24.0344	1	DEATH	1	1		1	1	15
2161	MALE	61	Internal Medicine	22	50	58	18.5901	21.5645	2	DISCHARGE	1	1		1	1	13
2162	MALE	42	Internal Medicine	39	58.3	54	23.0608	21.3599	0	DISCHARGE	1	1		1	1	12
2163	FEMALE	88	Surgical II	6	35	49	15.3502	21.4903	2	DEATH	2		1	2	1	15
2164	MALE	24	Surgical III	9	77	77	23.246	23.246	0	DISCHARGE	1	1		1	1	11
2165	MALE	67	Surgical II	51	80.55	75	24.0527	22.3954	0	DISCHARGE	1	1		1	1	14
2166	MALE	23	Others	10	100	100	32.6531	32.6531	0	DISCHARGE	0	0	0		0	12
2167	MALE	75	Surgical II	71	85	85	25.6612	25.6612	0	DISCHARGE	1	1		1	1	14
2168	FEMALE	37	Others	2	55.4	53	20.5979	19.7055	0	DISCHARGE	1	1		1	1	24.7
2170	FEMALE	52	Surgical II	3	71	71	28.8044	28.8044	0	DISCHARGE
2171	MALE	24	Surgical II	5	65		21.2245		1	DISCHARGE	1	1		1	1	16
2172	FEMALE	21	Internal Medicine	4	56.8	62	23.0435	25.1532	0	DISCHARGE	1	1		1	1	11.5
2173	MALE	60	Surgical I	9	64	68	22.1453	23.5294	1	DISCHARGE	1	1		1	1	11
2174	MALE	46	Others	21	67.6	68	21.3357	21.4619	0	DISCHARGE	1	1		1	1	10
2175	FEMALE	54	Internal Medicine	11	59	65	24.8777	27.4077	1	DISCHARGE	1	1		1	1	13
2176	MALE	75	Surgical III	9	82	86	25.8806	27.143	1	DISCHARGE	0	0	0		0	13
2177	MALE	60	Others	2					0	DISCHARGE						12
2178	MALE	84	Surgical II	9	62	78	20.2449	25.4694	2	DISCHARGE	1	1		1	1	16
2180	MALE	48	Surgical II	24	63.4	71	20.0101	22.4088	2	DISCHARGE	1	1		1	1	14
2181	FEMALE	58	Internal Medicine	14	65	68	26.3702	27.5873	0	DISCHARGE	1	1		1	1	21
2182	MALE	52	Others	22	85.6		27.3229		1	DISCHARGE	1	1		1	1	14
2183	MALE	26	Others	1	66.6	70	21.9976	23.1206	0	DISCHARGE	1	1		1	1	11
2184	MALE	28	Surgical I	23		58		22.6562	0	DISCHARGE						12
2185	FEMALE	62	Others	19	56.9	62	21.1556	23.0518	0	DISCHARGE	1	1		1	1	13.8
2186	FEMALE	78	Surgical II	16	50.6	66	22.4889	29.3333	2	DISCHARGE	1	1		1	1	14
2187	FEMALE	20	Internal Medicine	9	101	106	42.0395	44.1207	0	DISCHARGE	1	1		1	1	16
2188	MALE	78	Surgical III	3	82	85	30.4878	31.6032	0	DISCHARGE	0	0	0		0	12
2189	MALE	53	Internal Medicine	89	95	104	29.6495	32.4584	1	DISCHARGE	1	1		1	1	14
2190	MALE	62	Internal Medicine	50	79.8	80	28.9592	29.0318	1	DISCHARGE	0	0	0		0	12
2191	FEMALE	21	Internal Medicine	2	42.7	42.7	17.7732	17.7732	1	DISCHARGE	1	1		1	1	12
2192	FEMALE	50	Surgical II	21	47.4		19.4773		0	DISCHARGE	1	1		1	1	13
2193	MALE	30	Surgical III	27	67	80	19.1598	22.8774	1	DISCHARGE	1	1		1	1	12
2194	FEMALE	65	Internal Medicine	36	71	100	28.0843	39.5554	1	DISCHARGE	1	1		1	1	14
2195	MALE	81	Surgical I	15					2	DISCHARGE						13
2196	MALE	53	Surgical III	11	66	66	25.462	25.462	0	DISCHARGE	1	1		1	1	15
2197	FEMALE	63	Surgical I	35	72	72	28.8415	28.8415	0	DISCHARGE	0	0	0		0	13
2198	FEMALE	64	Surgical I	5	56.7	62	23.6004	25.8065	1	DISCHARGE	1	1		1	1	13
2199	MALE	82	Surgical I	9	61	61	20.6193	20.6193	0	DISCHARGE	1	1		1	1	13
[truncated: 931 more rows]
